# Supplementary material for: Genome-Wide Association for Sensitivity to Chronic Oxidative Stress in Drosophila melanogaster
Source: PLoS One. 2012 Jun 8;7(6):e38722. doi: 10.1371/journal.pone.0038722 (PMC3371005; doi:10.1371/journal.pone.0038722)
Supplement: Table S5 — Significant GWA results. (XLSX) [file pone.0038722.s010.xlsx]

## Sheet: Significant GWAS Results
Trait	Chromosome	Position	Gene Symbol	FlyBase ID	Site Class	SNP Location In Gene	SNP Location Intergenic	Minor Allele Frequency	SNP P-value (female)	SNP P-value (Male)	SNP P-value (Pooled)	Effect Size (Female)	Major Allele Mean (Female)	Minor Allele Mean (Female)	Effect Size (Male)	Major Allele Mean (Male)	Minor Allele Mean (Male)	Effect Size (Pooled)	Major Allele Mean (Pooled)	Minor Allele Mean (Pooled)	Major Allele Call	Minor Allele Call	Minor Allele Count	Total Count (Major + Minor)	Mean Coverage
Startle	2L	1671055	chinmo	FBgn0086758	intronic	chinmo-in		0.0361446	1.05274e-06	0.000174946	6.04726e-06	-4.00899	13.1089	21.1269	-3.43886	14.1474	21.0252	-3.72393	13.6282	21.076	T	A	6	166	16
Response	2L	2954678	lilli	FBgn0041111	intergenic		-84	0.025641	0.138966	8.15549e-06	0.00131085	-1.39568	13.3377	16.1291	-4.59498	14.1961	23.3861	-2.99533	13.7669	19.7576	G	T	4	156	20
MSB	2L	2954678	Rbp9	FBgn0010263	intergenic		1601	0.025641	0.138966	8.15549e-06	0.00131085	-1.39568	13.3377	16.1291	-4.59498	14.1961	23.3861	-2.99533	13.7669	19.7576	G	T	4	156	20
	2L	2954687	lilli	FBgn0041111	intergenic		-75	0.025641	0.138966	8.15549e-06	0.00131085	-1.39568	13.3377	16.1291	-4.59498	14.1961	23.3861	-2.99533	13.7669	19.7576	G	A	4	156	21
	2L	2954687	Rbp9	FBgn0010263	intergenic		1610	0.025641	0.138966	8.15549e-06	0.00131085	-1.39568	13.3377	16.1291	-4.59498	14.1961	23.3861	-2.99533	13.7669	19.7576	G	A	4	156	21
	2L	3056210	CG3523	FBgn0027571	intergenic		-405	0.0636943	2.08418e-05	2.35641e-05	6.91154e-06	-2.68821	12.971	18.3474	-2.95523	13.9278	19.8383	-2.82172	13.4494	19.0928	T	C	10	157	10
	2L	3056210	snRNA:U5:23D	FBgn0003934	intergenic		7379	0.0636943	2.08418e-05	2.35641e-05	6.91154e-06	-2.68821	12.971	18.3474	-2.95523	13.9278	19.8383	-2.82172	13.4494	19.0928	T	C	10	157	10
	2L	3434171	CG2772	FBgn0031533	intergenic		-11826	0.0316456	9.53454e-06	0.000284545	2.17144e-05	-3.9033	13.0685	20.8751	-3.50508	14.1017	21.1119	-3.70419	13.5851	20.9935	G	A	5	158	9
	2L	3434171	CG31952	FBgn0051952	intergenic		16302	0.0316456	9.53454e-06	0.000284545	2.17144e-05	-3.9033	13.0685	20.8751	-3.50508	14.1017	21.1119	-3.70419	13.5851	20.9935	G	A	5	158	9
	2L	3560822	drm	FBgn0024244	intergenic		12736	0.0239521	0.0861207	8.44704e-07	0.000398811	-1.76696	13.3289	16.8628	-5.39667	14.1482	24.9415	-3.58181	13.7385	20.9022	T	A	4	167	19
	2L	3560822	sob	FBgn0004892	intergenic		-17188	0.0239521	0.0861207	8.44704e-07	0.000398811	-1.76696	13.3289	16.8628	-5.39667	14.1482	24.9415	-3.58181	13.7385	20.9022	T	A	4	167	19
	2L	3628617	for	FBgn0000721	intronic	for-in		0.359477	0.000467418	8.03579e-06	2.24053e-05	-1.17241	12.4722	14.817	-1.61583	13.1928	16.4245	-1.39412	12.8325	15.6208	A	G	55	153	13
	2L	3802764	CG3921	FBgn0031571	intergenic		519	0.109677	0.000237036	2.35246e-06	8.07579e-06	-1.91083	13.0039	16.8256	-2.63804	13.8588	19.1349	-2.27443	13.4314	17.9802	A	C	17	155	6
	2L	3802764	l(2)k16918	FBgn0021800	intergenic		-817	0.109677	0.000237036	2.35246e-06	8.07579e-06	-1.91083	13.0039	16.8256	-2.63804	13.8588	19.1349	-2.27443	13.4314	17.9802	A	C	17	155	6
	2L	3965337	CG31773	FBgn0051773	intergenic		51049	0.0512821	0.0108993	2.84839e-06	0.000120331	-1.89013	13.2031	16.9834	-3.72703	14.028	21.482	-2.80858	13.6156	19.2327	G	A	8	156	9
	2L	3965337	CG34176	FBgn0085205	intergenic		-38743	0.0512821	0.0108993	2.84839e-06	0.000120331	-1.89013	13.2031	16.9834	-3.72703	14.028	21.482	-2.80858	13.6156	19.2327	G	A	8	156	9
	2L	3969848	CG31773	FBgn0051773	intergenic		55560	0.0718954	2.28288e-05	4.35997e-06	2.44272e-06	-2.48625	12.9189	17.8914	-3.01716	13.8379	19.8722	-2.7517	13.3784	18.8818	G	C	11	153	12
	2L	3969848	CG34176	FBgn0085205	intergenic		-34232	0.0718954	2.28288e-05	4.35997e-06	2.44272e-06	-2.48625	12.9189	17.8914	-3.01716	13.8379	19.8722	-2.7517	13.3784	18.8818	G	C	11	153	12
	2L	3969859	CG31773	FBgn0051773	intergenic		55571	0.0705128	2.03953e-05	3.39588e-06	2.02578e-06	-2.50407	12.8832	17.8914	-3.03653	13.7992	19.8722	-2.7703	13.3412	18.8818	A	T	11	156	14
	2L	3969859	CG34176	FBgn0085205	intergenic		-34221	0.0705128	2.03953e-05	3.39588e-06	2.02578e-06	-2.50407	12.8832	17.8914	-3.03653	13.7992	19.8722	-2.7703	13.3412	18.8818	A	T	11	156	14
	2L	3973231	CG31773	FBgn0051773	intergenic		58943	0.149351	4.9856e-05	6.82772e-06	4.67801e-06	-1.68128	12.6703	16.0329	-2.07753	13.5693	17.7244	-1.8794	13.1198	16.8786	A	G	23	154	19
	2L	3973231	CG34176	FBgn0085205	intergenic		-30849	0.149351	4.9856e-05	6.82772e-06	4.67801e-06	-1.68128	12.6703	16.0329	-2.07753	13.5693	17.7244	-1.8794	13.1198	16.8786	A	G	23	154	19
	2L	4076929	ed	FBgn0000547	intronic	ed-in		0.0542169	0.00754537	9.48738e-06	0.000156256	-1.83196	13.2661	16.93	-3.26369	14.1157	20.6431	-2.54783	13.6909	18.7865	A	G	9	166	11
	2L	4220029	CG3702	FBgn0031590	intergenic		-4621	0.35	4.10254e-06	0.000124389	7.96209e-06	1.42084	14.263	11.4213	1.33547	15.1567	12.4858	1.37815	14.7099	11.9536	G	A	56	160	17
	2L	4220029	ft	FBgn0001075	intergenic		2177	0.35	4.10254e-06	0.000124389	7.96209e-06	1.42084	14.263	11.4213	1.33547	15.1567	12.4858	1.37815	14.7099	11.9536	G	A	56	160	17
	2L	4356570	CG15429	FBgn0031596	intergenic		2540	0.0253165	0.00796541	2.44868e-06	8.77143e-05	-2.69498	13.3029	18.6929	-5.14724	14.2239	24.5184	-3.92111	13.7634	21.6056	T	C	4	158	12
	2L	4356570	Traf4	FBgn0026319	intergenic		-5979	0.0253165	0.00796541	2.44868e-06	8.77143e-05	-2.69498	13.3029	18.6929	-5.14724	14.2239	24.5184	-3.92111	13.7634	21.6056	T	C	4	158	12
	2L	4366767	Traf4	FBgn0026319	intronic	Traf4-in		0.0516129	0.0057253	5.74683e-06	0.00010052	-2.03063	13.2008	17.2621	-3.58285	14.0515	21.2172	-2.80674	13.6261	19.2396	G	C	8	155	16
	2L	4366834	Traf4	FBgn0026319	intronic	Traf4-in		0.0516129	0.0057253	5.74683e-06	0.00010052	-2.03063	13.2008	17.2621	-3.58285	14.0515	21.2172	-2.80674	13.6261	19.2396	T	C	8	155	21
	2L	4368469	Traf4	FBgn0026319	intronic	Traf4-in		0.0506329	0.00525824	4.72542e-06	8.58223e-05	-2.03541	13.1913	17.2621	-3.58673	14.0437	21.2172	-2.81107	13.6175	19.2396	C	T	8	158	16
	2L	5023677	vkg	FBgn0016075	intronic	vkg-in		0.0299401	0.0264371	7.66316e-06	0.000362429	-2.04423	13.2911	17.3796	-4.42679	14.1417	22.9952	-3.23551	13.7164	20.1874	T	C	5	167	17
	2L	5063852	qtc	FBgn0028572	intronic	qtc-in		0.155844	0.00117122	7.1829e-06	3.41874e-05	-1.36733	12.8494	15.5841	-2.07473	13.6498	17.7992	-1.72103	13.2496	16.6917	C	T	24	154	13
	2L	5064393	qtc	FBgn0028572	UTR	qtc-u5		0.191083	0.000582713	1.80714e-06	1.08359e-05	-1.32746	12.7623	15.4173	-2.0142	13.4735	17.5019	-1.67083	13.1179	16.4596	T	C	30	157	17
	2L	5087789	pgant5	FBgn0031681	intronic	pgant5-in		0.0239521	4.19649e-06	9.89018e-05	8.00305e-06	-4.60949	13.1927	22.4117	-4.32457	14.1996	22.8487	-4.46703	13.6961	22.6302	G	T	4	167	12
	2L	5107589	Msp-300	FBgn0261836	intergenic	Msp-300-in		0.0240964	0.0867043	7.06058e-07	0.000386956	-1.76906	13.3246	16.8628	-5.41649	14.1086	24.9415	-3.59278	13.7166	20.9022	T	A	4	166	22
	2L	7005951	uif	FBgn0031879	intronic	uif-in		0.132911	0.00594871	3.58886e-06	8.09217e-05	-1.28074	13.018	15.5794	-2.30079	13.7264	18.328	-1.79076	13.3722	16.9537	C	T	21	158	16
	2L	7467691	CG6055	FBgn0031918	intronic	CG6055-in		0.0361446	5.39017e-06	8.95138e-05	8.47258e-06	-3.75604	13.1328	20.6449	-3.58234	14.1353	21.3	-3.66919	13.634	20.9724	G	T	6	166	18
	2L	8562136	Sema-1a	FBgn0011259	intronic	Sema-1a-in		0.172185	0.00132941	3.32238e-06	3.19164e-05	-1.39504	12.9321	15.7222	-2.11932	13.6756	17.9142	-1.75718	13.3038	16.8182	A	T	26	151	9
	2L	9512179	CG33298	FBgn0032120	intronic	CG33298-in		0.0246914	6.8893e-07	4.41619e-06	4.47921e-07	-4.8181	13.1239	22.7601	-4.98319	14.0563	24.0227	-4.90065	13.5901	23.3914	C	A	4	162	17
	2L	9512195	CG33298	FBgn0032120	intronic	CG33298-in		0.028169	1.25931e-06	1.36046e-05	1.2944e-06	-4.79739	13.1653	22.7601	-4.89514	14.2324	24.0227	-4.84627	13.6989	23.3914	G	A	4	142	14
	2L	10014473	CG13131	FBgn0032175	synonymous	CG13131-in		0.0454545	1.19861e-05	4.95868e-06	2.14281e-06	-3.32501	12.8932	19.5432	-3.80444	13.9042	21.513	-3.56472	13.3987	20.5281	G	T	7	154	9
	2L	10014486	CG13131	FBgn0032175	missense	CG13131-in		0.0466667	1.71032e-05	6.80599e-06	3.11114e-06	-3.29198	12.9593	19.5432	-3.77695	13.9591	21.513	-3.53447	13.4592	20.5281	C	T	7	150	8
	2L	11391556	salm	FBgn0261648	intergenic		-42755	0.192308	8.24515e-06	0.00110918	5.35825e-05	-1.81384	12.7196	16.3473	-1.47281	13.8426	16.7882	-1.64333	13.2811	16.5678	C	A	30	156	12
	2L	11391556	salr	FBgn0000287	intergenic		18159	0.192308	8.24515e-06	0.00110918	5.35825e-05	-1.81384	12.7196	16.3473	-1.47281	13.8426	16.7882	-1.64333	13.2811	16.5678	C	A	30	156	12
	2L	11391571	salm	FBgn0261648	intergenic		-42740	0.180645	6.05272e-06	0.000732062	3.48284e-05	-1.88809	12.7098	16.486	-1.56608	13.842	16.9742	-1.72708	13.2759	16.7301	G	T	28	155	9
	2L	11391571	salr	FBgn0000287	intergenic		18174	0.180645	6.05272e-06	0.000732062	3.48284e-05	-1.88809	12.7098	16.486	-1.56608	13.842	16.9742	-1.72708	13.2759	16.7301	G	T	28	155	9
	2L	11391572	salm	FBgn0261648	intergenic		-42739	0.191083	6.17229e-06	0.000510342	2.76115e-05	-1.83142	12.7098	16.3726	-1.56028	13.842	16.9626	-1.69585	13.2759	16.6676	C	T	30	157	9
	2L	11391572	salr	FBgn0000287	intergenic		18175	0.191083	6.17229e-06	0.000510342	2.76115e-05	-1.83142	12.7098	16.3726	-1.56028	13.842	16.9626	-1.69585	13.2759	16.6676	C	T	30	157	9
	2L	12123607	CG16997	FBgn0263235	intergenic		11612	0.0807453	9.73789e-07	2.23521e-05	1.47907e-06	-2.79718	12.9359	18.5303	-2.67755	13.9417	19.2968	-2.73737	13.4388	18.9135	G	A	13	161	20
	2L	12123607	CG17211	FBgn0032414	intergenic		-1491	0.0807453	9.73789e-07	2.23521e-05	1.47907e-06	-2.79718	12.9359	18.5303	-2.67755	13.9417	19.2968	-2.73737	13.4388	18.9135	G	A	13	161	20
	2L	12642723	pdm2	FBgn0004394	intergenic		-15106	0.374194	2.65437e-05	3.54281e-05	9.43017e-06	1.30139	14.1928	11.59	1.4071	15.1644	12.3501	1.35424	14.6786	11.9701	C	A	58	155	13
	2L	12642723	ref2	FBgn0032439	intergenic		31272	0.374194	2.65437e-05	3.54281e-05	9.43017e-06	1.30139	14.1928	11.59	1.4071	15.1644	12.3501	1.35424	14.6786	11.9701	C	A	58	155	13
	2L	12642756	pdm2	FBgn0004394	intergenic		-15073	0.322368	8.22884e-06	2.12521e-05	3.24381e-06	1.41756	14.2279	11.3928	1.51869	15.2331	12.1957	1.46813	14.7305	11.7943	G	A	49	152	14
	2L	12642756	ref2	FBgn0032439	intergenic		31305	0.322368	8.22884e-06	2.12521e-05	3.24381e-06	1.41756	14.2279	11.3928	1.51869	15.2331	12.1957	1.46813	14.7305	11.7943	G	A	49	152	14
	2L	13866273	cenG1A	FBgn0028509	intergenic		15946	0.203704	3.07798e-05	2.2851e-05	8.87416e-06	1.62279	14.0701	10.8245	1.80449	15.1702	11.5612	1.71364	14.6202	11.1929	C	T	33	162	11
	2L	13866273	CG7968	FBgn0068233	intergenic		-33080	0.203704	3.07798e-05	2.2851e-05	8.87416e-06	1.62279	14.0701	10.8245	1.80449	15.1702	11.5612	1.71364	14.6202	11.1929	C	T	33	162	11
	2L	13866273	Smg5	FBgn0019890	intronic	cenG1A-in		0.203704	3.07798e-05	2.2851e-05	8.87416e-06	1.62279	14.0701	10.8245	1.80449	15.1702	11.5612	1.71364	14.6202	11.1929	C	T	33	162	11
	2L	13880081	cenG1A	FBgn0028509	intergenic		29754	0.288462	0.000184864	6.97075e-06	1.28066e-05	1.34653	14.1745	11.4814	1.7576	15.4127	11.8975	1.55207	14.7936	11.6895	T	A	45	156	13
	2L	13880081	CG7968	FBgn0028532	intergenic		-19272	0.288462	0.000184864	6.97075e-06	1.28066e-05	1.34653	14.1745	11.4814	1.7576	15.4127	11.8975	1.55207	14.7936	11.6895	T	A	45	156	13
	2L	13880081	Smg5	FBgn0019890	intronic	cenG1A-in		0.288462	0.000184864	6.97075e-06	1.28066e-05	1.34653	14.1745	11.4814	1.7576	15.4127	11.8975	1.55207	14.7936	11.6895	T	A	45	156	13
	2L	13880093	cenG1A	FBgn0028509	intergenic		29766	0.286624	0.000149031	4.28321e-06	8.71116e-06	1.36043	14.1907	11.4699	1.78808	15.4274	11.8513	1.57425	14.8091	11.6606	G	A	45	157	14
	2L	13880093	CG7968	FBgn0068233	intergenic		-19260	0.286624	0.000149031	4.28321e-06	8.71116e-06	1.36043	14.1907	11.4699	1.78808	15.4274	11.8513	1.57425	14.8091	11.6606	G	A	45	157	14
	2L	13880093	Smg5	FBgn0019890	intronic	cenG1A-in		0.286624	0.000149031	4.28321e-06	8.71116e-06	1.36043	14.1907	11.4699	1.78808	15.4274	11.8513	1.57425	14.8091	11.6606	G	A	45	157	14
	2L	14702724	Adhr	FBgn0000056	intergenic		83822	0.0555556	8.11255e-07	3.93271e-05	1.96249e-06	-3.33136	12.9895	19.6522	-3.08339	14.0081	20.1749	-3.20737	13.4988	19.9136	C	G	9	162	13
	2L	14702724	CG15282	FBgn0028855	intergenic		-9941	0.0555556	8.11255e-07	3.93271e-05	1.96249e-06	-3.33136	12.9895	19.6522	-3.08339	14.0081	20.1749	-3.20737	13.4988	19.9136	C	G	9	162	13
	2L	14904374	CG42313	FBgn0259213	intergenic		-3196	0.167742	0.000101113	1.09529e-05	9.7244e-06	1.54978	13.6455	10.5459	1.87864	14.6704	10.9132	1.71421	14.158	10.7295	G	A	26	155	7
	2L	14904374	Mst35Bb	FBgn0013301	intergenic		20659	0.167742	0.000101113	1.09529e-05	9.7244e-06	1.54978	13.6455	10.5459	1.87864	14.6704	10.9132	1.71421	14.158	10.7295	G	A	26	155	7
	2L	18415885	CG34171	FBgn0085200	intergenic		35976	0.0920245	3.50263e-05	9.65502e-06	5.98209e-06	2.25416	13.8317	9.3234	2.63841	14.9106	9.63375	2.44628	14.3711	9.47858	C	G	15	163	15
	2L	18415885	RpS26	FBgn0261597	intergenic		-26613	0.0920245	3.50263e-05	9.65502e-06	5.98209e-06	2.25416	13.8317	9.3234	2.63841	14.9106	9.63375	2.44628	14.3711	9.47858	C	G	15	163	15
	2L	18513640	CG10178	FBgn0032684	intergenic		127	0.09375	0.0298906	9.1926e-07	0.000141863	-1.24079	13.0892	15.5708	-3.15663	13.8616	20.1749	-2.19871	13.4754	17.8728	A	T	12	128	5
	2L	18513640	CG10211	FBgn0032685	intergenic		-3853	0.09375	0.0298906	9.1926e-07	0.000141863	-1.24079	13.0892	15.5708	-3.15663	13.8616	20.1749	-2.19871	13.4754	17.8728	A	T	12	128	5
	2L	19721354	CG10462	FBgn0032815	intergenic		-10726	0.030303	6.54225e-07	8.51364e-05	3.02371e-06	-4.46279	13.1578	22.0834	-3.93739	14.1741	22.0489	-4.20009	13.666	22.0662	G	A	5	165	10
	2L	19721354	Lar	FBgn0000464	intergenic		20319	0.030303	6.54225e-07	8.51364e-05	3.02371e-06	-4.46279	13.1578	22.0834	-3.93739	14.1741	22.0489	-4.20009	13.666	22.0662	G	A	5	165	10
	2L	19721354	scw	FBgn0005590	intronic	Lar-in		0.030303	6.54225e-07	8.51364e-05	3.02371e-06	-4.46279	13.1578	22.0834	-3.93739	14.1741	22.0489	-4.20009	13.666	22.0662	G	A	5	165	10
	2L	20609076	CG15475	FBgn0032867	intergenic		-5542	0.025	0.0155868	4.64653e-07	7.27089e-05	-2.49905	13.2603	18.2584	-5.50429	14.0342	25.0428	-4.00167	13.6473	21.6506	C	G	4	160	20
	2L	20609076	CG31677	FBgn0051677	intergenic		4880	0.025	0.0155868	4.64653e-07	7.27089e-05	-2.49905	13.2603	18.2584	-5.50429	14.0342	25.0428	-4.00167	13.6473	21.6506	C	G	4	160	20
	2R	7121198	CG13218	FBgn0033587	synonymous	CG13218-PA		0.0542169	0.00756841	1.0165e-06	5.7822e-05	-1.85597	13.2136	16.9256	-3.64006	14.0144	21.2945	-2.74801	13.614	19.1101	A	T	9	166	20
	2R	7121199	CG13218	FBgn0033587	missense	CG13218-PA		0.054878	0.00833948	1.24861e-06	6.80634e-05	-1.83955	13.2465	16.9256	-3.62439	14.0457	21.2945	-2.73197	13.6461	19.1101	T	C	9	164	18
	2R	8512877	CG17760	FBgn0033756	intergenic		-461	0.0310559	1.08671e-06	0.000880209	1.90137e-05	-4.41249	13.2007	22.0257	-3.37176	14.2805	21.024	-3.89213	13.7406	21.5248	C	A	5	161	6
	2R	8512877	CG30054	FBgn0050054	intergenic		20	0.0310559	1.08671e-06	0.000880209	1.90137e-05	-4.41249	13.2007	22.0257	-3.37176	14.2805	21.024	-3.89213	13.7406	21.5248	C	A	5	161	6
	2R	9330134	cnn	FBgn0013765	intronic	cnn-in		0.0320513	4.94192e-06	0.00749284	0.000151033	-3.6355	13.08	20.351	-2.44858	14.1754	19.0726	-3.04204	13.6277	19.7118	G	A	5	156	14
	2R	9383855	drk	FBgn0004638	UTR	drk-u3		0.0301205	1.96228e-06	0.00039079	1.38461e-05	-4.27777	13.1631	21.7187	-3.55778	14.1995	21.3151	-3.91777	13.6813	21.5169	C	A	5	166	11
	2R	12454839	CG4945	FBgn0034137	intronic	CG4945-in		0.0243902	8.74155e-06	0.000558228	3.30702e-05	-4.38508	13.1304	21.9006	-3.78586	14.1379	21.7096	-4.08547	13.6342	21.8051	T	C	4	164	16
	2R	15260113	CG9416	FBgn0034438	intronic	CG9416-in		0.0363636	3.1367e-06	0.000107175	7.10025e-06	-3.81	13.0985	20.7185	-3.50225	14.0872	21.0917	-3.65613	13.5928	20.9051	A	C	6	165	14
	2R	16025952	18w	FBgn0004364	intergenic		21515	0.0239521	1.38111e-07	4.73584e-07	5.22857e-08	-5.22579	13.1632	23.6148	-5.51025	14.1428	25.1633	-5.36802	13.653	24.389	A	C	4	167	14
	2R	16025952	CG11041	FBgn0034481	intergenic		-7686	0.0239521	1.38111e-07	4.73584e-07	5.22857e-08	-5.22579	13.1632	23.6148	-5.51025	14.1428	25.1633	-5.36802	13.653	24.389	A	C	4	167	14
	2R	17807538	CG13488	FBgn0034670	intergenic		-31658	0.025641	1.87508e-05	3.57959e-05	8.98218e-06	-4.2964	13.2219	21.8147	-4.61107	14.2709	23.493	-4.45374	13.7464	22.6539	G	T	4	156	9
	2R	17807538	Fili	FBgn0085397	intergenic		37500	0.025641	1.87508e-05	3.57959e-05	8.98218e-06	-4.2964	13.2219	21.8147	-4.61107	14.2709	23.493	-4.45374	13.7464	22.6539	G	T	4	156	9
	2R	17807538	PpN58A	FBgn0025573	intronic	Fili-in		0.025641	1.87508e-05	3.57959e-05	8.98218e-06	-4.2964	13.2219	21.8147	-4.61107	14.2709	23.493	-4.45374	13.7464	22.6539	G	T	4	156	9
	2R	18580187	robo	FBgn0005631	UTR	robo-u3		0.0299401	3.30782e-06	4.97325e-05	4.60855e-06	-4.17704	13.1634	21.5175	-4.03512	14.1651	22.2353	-4.10608	13.6642	21.8764	C	T	5	167	11
	2R	19008800	Gr59d	FBgn0041236	intergenic		16108	0.0606061	8.21242e-05	6.41553e-06	7.66327e-06	-2.57796	13.1048	18.2607	-3.2153	14.0237	20.4543	-2.89663	13.5643	19.3575	G	A	10	165	17
	2R	19008800	Klp59C	FBgn0034824	intergenic		-2717	0.0606061	8.21242e-05	6.41553e-06	7.66327e-06	-2.57796	13.1048	18.2607	-3.2153	14.0237	20.4543	-2.89663	13.5643	19.3575	G	A	10	165	17
	2R	19009892	Gr59d	FBgn0041236	intergenic		17200	0.0722892	1.46213e-05	2.48737e-06	1.70202e-06	-2.58653	13.0497	18.2228	-3.06813	13.9848	20.1211	-2.82733	13.5173	19.172	C	G	12	166	17
	2R	19009892	Klp59C	FBgn0034824	intergenic		-1625	0.0722892	1.46213e-05	2.48737e-06	1.70202e-06	-2.58653	13.0497	18.2228	-3.06813	13.9848	20.1211	-2.82733	13.5173	19.172	C	G	12	166	17
	2R	19009893	Gr59d	FBgn0041236	intergenic		17201	0.0666667	1.93935e-05	9.7654e-06	4.33229e-06	-2.65938	13.0497	18.3685	-2.99637	13.9848	19.9776	-2.82787	13.5173	19.173	G	A	11	165	16
	2R	19009893	Klp59C	FBgn0034824	intergenic		-1624	0.0666667	1.93935e-05	9.7654e-06	4.33229e-06	-2.65938	13.0497	18.3685	-2.99637	13.9848	19.9776	-2.82787	13.5173	19.173	G	A	11	165	16
	2R	19364770	CG13557	FBgn0034867	intergenic		829	0.0361446	3.65172e-06	0.000135866	9.17341e-06	-3.82012	13.1329	20.7732	-3.49401	14.1436	21.1316	-3.65707	13.6382	20.9524	T	A	6	166	16
	2R	19364770	CG13558	FBgn0034869	intergenic		-22485	0.0361446	3.65172e-06	0.000135866	9.17341e-06	-3.82012	13.1329	20.7732	-3.49401	14.1436	21.1316	-3.65707	13.6382	20.9524	T	A	6	166	16
	2R	19364770	CG34372	FBgn0085401	intronic	CG34372-in		0.0361446	3.65172e-06	0.000135866	9.17341e-06	-3.82012	13.1329	20.7732	-3.49401	14.1436	21.1316	-3.65707	13.6382	20.9524	T	A	6	166	16
	2R	19490010	CG10332	FBgn0067903	intergenic		714	0.0240964	0.0001377	8.32926e-06	1.19799e-05	-3.86411	13.2424	20.9706	-4.92989	14.1662	24.026	-4.397	13.7043	22.4983	T	A	4	166	15
	2R	19490010	CG5398	FBgn0034882	intergenic		-98	0.0240964	0.0001377	8.32926e-06	1.19799e-05	-3.86411	13.2424	20.9706	-4.92989	14.1662	24.026	-4.397	13.7043	22.4983	T	A	4	166	15
	3L	2389018	CG13800	FBgn0035338	intronic	CG13800-in		0.0299401	7.58777e-06	8.19387e-05	9.50136e-06	-4.03009	13.1722	21.2324	-3.92307	14.1718	22.018	-3.97658	13.672	21.6252	C	G	5	167	13
	3L	2389985	CG13800	FBgn0035338	synonymous	CG13800-in		0.0481928	7.24318e-06	2.12169e-05	4.05532e-06	-3.22388	13.1256	19.5734	-3.37457	14.0938	20.8429	-3.29922	13.6097	20.2081	C	A	8	166	14
	3L	2389985	CG32298	FBgn0052298	synonymous	CG32298-u3		0.0481928	7.24318e-06	2.12169e-05	4.05532e-06	-3.22388	13.1256	19.5734	-3.37457	14.0938	20.8429	-3.29922	13.6097	20.2081	C	A	8	166	14
	3L	2389985	CG32299	FBgn0052299	synonymous	CG32299:3		0.0481928	7.24318e-06	2.12169e-05	4.05532e-06	-3.22388	13.1256	19.5734	-3.37457	14.0938	20.8429	-3.29922	13.6097	20.2081	C	A	8	166	14
	3L	2390024	CG13800	FBgn0035338	synonymous	CG13800-in		0.0479042	6.65193e-06	1.95686e-05	3.69403e-06	-3.23491	13.1036	19.5734	-3.38	14.0829	20.8429	-3.30745	13.5932	20.2081	G	A	8	167	20
	3L	2390024	CG32298	FBgn0052298	synonymous	CG32298-u3		0.0479042	6.65193e-06	1.95686e-05	3.69403e-06	-3.23491	13.1036	19.5734	-3.38	14.0829	20.8429	-3.30745	13.5932	20.2081	G	A	8	167	20
	3L	2390024	CG32299	FBgn0052299	synonymous	CG32299:3		0.0479042	6.65193e-06	1.95686e-05	3.69403e-06	-3.23491	13.1036	19.5734	-3.38	14.0829	20.8429	-3.30745	13.5932	20.2081	G	A	8	167	20
	3L	2390083	CG13800	FBgn0035338	missense	CG13800-in		0.0481928	6.71615e-06	2.02331e-05	3.78653e-06	-3.24146	13.0905	19.5734	-3.38417	14.0746	20.8429	-3.31281	13.5825	20.2081	T	G	8	166	19
	3L	2390083	CG32298	FBgn0052298	missense	CG32298-u3		0.0481928	6.71615e-06	2.02331e-05	3.78653e-06	-3.24146	13.0905	19.5734	-3.38417	14.0746	20.8429	-3.31281	13.5825	20.2081	T	G	8	166	19
	3L	2390083	CG32299	FBgn0052299	missense	CG32299:3		0.0481928	6.71615e-06	2.02331e-05	3.78653e-06	-3.24146	13.0905	19.5734	-3.38417	14.0746	20.8429	-3.31281	13.5825	20.2081	T	G	8	166	19
	3L	2391448	CG13800	FBgn0035338	intergenic		459	0.0481928	6.23011e-06	2.02994e-05	3.67349e-06	-3.24688	13.0796	19.5734	-3.38374	14.0754	20.8429	-3.31531	13.5775	20.2081	T	G	8	166	17
	3L	2391448	CG32299	FBgn0052299	intergenic		-20640	0.0481928	6.23011e-06	2.02994e-05	3.67349e-06	-3.24688	13.0796	19.5734	-3.38374	14.0754	20.8429	-3.31531	13.5775	20.2081	T	G	8	166	17
	3L	2391448	CG42669	FBgn0261551	intronic	CG13800-in		0.0481928	6.23011e-06	2.02994e-05	3.67349e-06	-3.24688	13.0796	19.5734	-3.38374	14.0754	20.8429	-3.31531	13.5775	20.2081	T	G	8	166	17
	3L	2391450	CG13800	FBgn0035338	intergenic		461	0.0308642	1.12347e-08	6.57518e-07	1.82098e-08	-5.10381	13.0777	23.2853	-4.95118	14.0735	23.9759	-5.0275	13.5756	23.6306	T	G	5	162	16
	3L	2391450	CG32299	FBgn0052299	intergenic		-20638	0.0308642	1.12347e-08	6.57518e-07	1.82098e-08	-5.10381	13.0777	23.2853	-4.95118	14.0735	23.9759	-5.0275	13.5756	23.6306	T	G	5	162	16
	3L	2391450	CG42669	FBgn0261551	intronic	CG13800-in		0.0308642	1.12347e-08	6.57518e-07	1.82098e-08	-5.10381	13.0777	23.2853	-4.95118	14.0735	23.9759	-5.0275	13.5756	23.6306	T	G	5	162	16
	3L	2394211	CG13800	FBgn0035338	intergenic		3222	0.0419162	2.77206e-06	0.000388771	1.61589e-05	-3.57817	13.1135	20.2699	-3.01822	14.1537	20.1901	-3.29819	13.6336	20.23	G	A	7	167	14
	3L	2394211	CG32299	FBgn0052299	intergenic		-17877	0.0419162	2.77206e-06	0.000388771	1.61589e-05	-3.57817	13.1135	20.2699	-3.01822	14.1537	20.1901	-3.29819	13.6336	20.23	G	A	7	167	14
	3L	2394211	CG42669	FBgn0261551	intronic	CG13800-in		0.0419162	2.77206e-06	0.000388771	1.61589e-05	-3.57817	13.1135	20.2699	-3.01822	14.1537	20.1901	-3.29819	13.6336	20.23	G	A	7	167	14
	3L	3919520	Eip63F-1	FBgn0004910	intronic	Eip63F-1-in		0.11976	6.97188e-06	3.46418e-05	5.35047e-06	-2.12337	12.9049	17.1517	-2.15948	13.8895	18.2085	-2.14143	13.3972	17.6801	C	T	20	167	11
	3L	4029375	Gr64b	FBgn0045478	synonymous	Gr64b:3		0.487805	2.35925e-05	1.21051e-05	5.35874e-06	1.29331	14.575	11.9884	1.48413	15.7936	12.8253	1.38872	15.1843	12.4069	C	T	80	164	22
	3L	4131285	ens	FBgn0035500	intronic	ens-in		0.0243902	0.000492278	2.69229e-06	1.38045e-05	-3.50796	13.3198	20.3358	-5.10741	14.2186	24.4334	-4.30768	13.7692	22.3846	A	C	4	164	16
	3L	5140721	Aats-ala-m	FBgn0028962	synonymous	Aats-ala-m:6		0.0479042	0.00234382	6.56759e-06	6.05355e-05	-2.22159	13.2007	17.6438	-3.55692	14.0659	21.1798	-2.88925	13.6333	19.4118	C	T	8	167	16
	3L	5472512	CG34391	FBgn0085420	intergenic		39369	0.054878	0.00018813	9.26192e-06	1.41608e-05	-2.51369	13.075	18.1024	-3.25468	13.9765	20.4858	-2.88418	13.5257	19.2941	G	C	9	164	10
	3L	5472512	CG4835	FBgn0035607	intergenic		-438	0.054878	0.00018813	9.26192e-06	1.41608e-05	-2.51369	13.075	18.1024	-3.25468	13.9765	20.4858	-2.88418	13.5257	19.2941	G	C	9	164	10
	3L	5543328	CG10625	FBgn0035612	intronic	CG10625-in		0.0240964	0.000224145	2.99126e-06	8.93887e-06	-3.676	13.1742	20.5262	-5.10944	14.1158	24.3347	-4.39272	13.645	22.4304	A	G	4	166	15
	3L	6396653	CG42747	FBgn0261801	intergenic	CG42747-in		0.038961	2.30671e-07	5.93219e-07	7.91801e-08	-4.22381	13.0091	21.4567	-4.53155	13.9957	23.0588	-4.37768	13.5024	22.2577	G	C	6	154	7
	3L	6398700	CG42747	FBgn0261801	intergenic	CG42747-in		0.030303	3.40988e-06	1.6667e-06	5.96983e-07	-4.17686	13.1474	21.5011	-4.72129	14.1071	23.5497	-4.44907	13.6273	22.5254	A	T	5	165	12
	3L	7413373	CG42458	FBgn0259935	intergenic		-3554	0.0419162	1.34473e-05	7.81011e-06	3.11839e-06	-3.33792	13.1337	19.8095	-3.76142	14.0914	21.6142	-3.54967	13.6125	20.7119	A	T	7	167	16
	3L	7413373	pncr015:3L	FBgn0063083	intergenic		13654	0.0419162	1.34473e-05	7.81011e-06	3.11839e-06	-3.33792	13.1337	19.8095	-3.76142	14.0914	21.6142	-3.54967	13.6125	20.7119	A	T	7	167	16
	3L	7413726	CG42458	FBgn0259935	intergenic		-3201	0.0419162	1.34473e-05	7.81011e-06	3.11839e-06	-3.33792	13.1337	19.8095	-3.76142	14.0914	21.6142	-3.54967	13.6125	20.7119	C	T	7	167	14
	3L	7413726	pncr015:3L	FBgn0063083	intergenic		14007	0.0419162	1.34473e-05	7.81011e-06	3.11839e-06	-3.33792	13.1337	19.8095	-3.76142	14.0914	21.6142	-3.54967	13.6125	20.7119	C	T	7	167	14
	3L	7705244	Ank2	FBgn0261788	intronic	CG32373-in		0.0322581	8.19263e-05	3.16146e-06	5.32403e-06	-3.59094	13.062	20.2439	-4.68843	14.0725	23.4494	-4.13968	13.5673	21.8467	A	C	5	155	6
	3L	7705244	CG32373	FBgn0052373	intronic	Ank2-in		0.0322581	8.19263e-05	3.16146e-06	5.32403e-06	-3.59094	13.062	20.2439	-4.68843	14.0725	23.4494	-4.13968	13.5673	21.8467	A	C	5	155	6
	3L	10678225	simj	FBgn0010762	missense	simj-cds		0.111842	2.79397e-06	0.00294565	7.1642e-05	-2.44242	12.817	17.7018	-1.7557	13.9554	17.4668	-2.09906	13.3862	17.5843	C	G	17	152	4
	3L	10839382	tna	FBgn0026160	intronic	tna-in		0.0662651	7.50973e-06	2.46044e-05	4.46834e-06	-2.76842	13.0196	18.5564	-2.87423	13.9948	19.7433	-2.82133	13.5072	19.1498	T	C	11	166	11
	3L	11883076	CG5897	FBgn0036220	intronic	CG5897-in		0.0481928	8.62879e-06	0.000567286	3.48143e-05	-3.19521	13.0785	19.4689	-2.752	14.1105	19.6145	-2.9736	13.5945	19.5417	C	T	8	166	18
	3L	12083690	CG17154	FBgn0036246	intergenic		1327	0.0625	2.61089e-06	3.72289e-05	3.3972e-06	-3.07719	12.9998	19.1542	-2.98814	14.0259	20.0022	-3.03267	13.5129	19.5782	C	T	10	160	8
	3L	12083690	l(3)j2D3	FBgn0011335	intergenic		-25546	0.0625	2.61089e-06	3.72289e-05	3.3972e-06	-3.07719	12.9998	19.1542	-2.98814	14.0259	20.0022	-3.03267	13.5129	19.5782	C	T	10	160	8
	3L	12083702	CG17154	FBgn0036246	intergenic		1339	0.0248447	1.74907e-06	5.80409e-05	3.83253e-06	-4.80243	13.1433	22.7481	-4.51903	14.2208	23.2588	-4.66073	13.682	23.0035	G	A	4	161	7
	3L	12083702	l(3)j2D3	FBgn0011335	intergenic		-25534	0.0248447	1.74907e-06	5.80409e-05	3.83253e-06	-4.80243	13.1433	22.7481	-4.51903	14.2208	23.2588	-4.66073	13.682	23.0035	G	A	4	161	7
	3L	12083703	CG17154	FBgn0036246	intergenic		1340	0.0625	1.84651e-06	3.56877e-05	2.84112e-06	-3.08987	12.9745	19.1542	-2.98797	14.0262	20.0022	-3.03892	13.5004	19.5782	C	T	10	160	7
	3L	12083703	l(3)j2D3	FBgn0011335	intergenic		-25533	0.0625	1.84651e-06	3.56877e-05	2.84112e-06	-3.08987	12.9745	19.1542	-2.98797	14.0262	20.0022	-3.03892	13.5004	19.5782	C	T	10	160	7
	3L	12083719	CG17154	FBgn0036246	intergenic		1356	0.0251572	1.6549e-06	6.29033e-05	4.07928e-06	-4.82877	13.0906	22.7481	-4.53017	14.1985	23.2588	-4.67947	13.6445	23.0035	T	G	4	159	8
	3L	12083719	l(3)j2D3	FBgn0011335	intergenic		-25517	0.0251572	1.6549e-06	6.29033e-05	4.07928e-06	-4.82877	13.0906	22.7481	-4.53017	14.1985	23.2588	-4.67947	13.6445	23.0035	T	G	4	159	8
	3L	12084249	CG17154	FBgn0036246	intergenic		1886	0.10625	3.56213e-05	2.729e-06	2.93558e-06	-2.13684	12.8699	17.1436	-2.64652	13.7483	19.0413	-2.39168	13.3091	18.0925	C	T	17	160	16
	3L	12084249	l(3)j2D3	FBgn0011335	intergenic		-24987	0.10625	3.56213e-05	2.729e-06	2.93558e-06	-2.13684	12.8699	17.1436	-2.64652	13.7483	19.0413	-2.39168	13.3091	18.0925	C	T	17	160	16
	3L	12155156	CG9760	FBgn0036259	intronic	CG9760-in		0.196319	5.13716e-06	0.000717203	3.24603e-05	-1.79202	12.6563	16.2404	-1.48293	13.787	16.7528	-1.63747	13.2216	16.4966	C	T	32	163	17
	3L	13264634	caps	FBgn0023095	intergenic		-8242	0.425926	0.00257303	2.33901e-06	3.74232e-05	-0.954855	12.6012	14.5109	-1.60904	13.0289	16.2469	-1.28195	12.815	15.3789	C	A	69	162	10
	3L	13264634	tRNA:CR32123:Psi	FBgn0052123	intergenic		21916	0.425926	0.00257303	2.33901e-06	3.74232e-05	-0.954855	12.6012	14.5109	-1.60904	13.0289	16.2469	-1.28195	12.815	15.3789	C	A	69	162	10
	3L	13264634	tRNA:D2:69F	FBgn0011844	intronic	caps-in		0.425926	0.00257303	2.33901e-06	3.74232e-05	-0.954855	12.6012	14.5109	-1.60904	13.0289	16.2469	-1.28195	12.815	15.3789	C	A	69	162	10
	3L	20787917	CG3698	FBgn0037023	intergenic		-2419	0.102564	2.55218e-06	9.44294e-06	1.3739e-06	-2.42025	12.7518	17.5923	-2.53105	13.7309	18.793	-2.47565	13.2414	18.1927	G	A	16	156	12
	3L	20787917	Six4	FBgn0027364	intergenic		2049	0.102564	2.55218e-06	9.44294e-06	1.3739e-06	-2.42025	12.7518	17.5923	-2.53105	13.7309	18.793	-2.47565	13.2414	18.1927	G	A	16	156	12
	3R	9943734	Kif19A	FBgn0038205	intergenic	Kif19A-in		0.0333333	0.042324	1.59635e-07	8.81579e-05	-2.01394	13.4415	17.4693	-5.57731	14.2876	25.4422	-3.79562	13.8645	21.4558	A	T	4	120	13
	3R	12646068	abd-A	FBgn0000014	intronic	abd-A-in		0.0461538	0.00142553	1.5553e-06	1.91938e-05	-2.55374	13.1123	18.2198	-4.25465	14.0488	22.5581	-3.4042	13.5805	20.3889	T	A	6	130	6
	3R	12735033	CG31270	FBgn0263610	intergenic		-13358	0.0426829	2.95352e-07	2.50203e-05	8.97864e-07	-3.84309	13.0422	20.7284	-3.548	14.0514	21.1474	-3.69554	13.5468	20.9379	C	T	7	164	12
	3R	12735033	mir-iab-4	FBgn0262462	intergenic		52969	0.0426829	2.95352e-07	2.50203e-05	8.97864e-07	-3.84309	13.0422	20.7284	-3.548	14.0514	21.1474	-3.69554	13.5468	20.9379	C	T	7	164	12
	3R	14327168	fru	FBgn0004652	intronic	fru-in		0.364198	6.2589e-06	4.79361e-05	5.92032e-06	1.45765	14.4816	11.5663	1.43952	15.4498	12.5708	1.44858	14.9657	12.0686	A	G	59	162	20
	3R	16721942	CG10830	FBgn0038839	intergenic	CG10830-u3		0.0422535	0.0236626	3.00774e-06	0.000195532	-1.7541	13.11	16.6182	-4.00599	14.083	22.095	-2.88004	13.5965	19.3566	C	T	6	142	14
	3R	16803466	Atpalpha	FBgn0002921	intergenic		2444	0.390411	8.57394e-06	7.20159e-05	6.8975e-06	-1.30837	12.1041	14.7208	-1.33473	13.1975	15.8669	-1.32155	12.6508	15.2939	C	G	57	146	7
	3R	16803466	Calx	FBgn0013995	intergenic		-532	0.390411	8.57394e-06	7.20159e-05	6.8975e-06	-1.30837	12.1041	14.7208	-1.33473	13.1975	15.8669	-1.32155	12.6508	15.2939	C	G	57	146	7
	3R	19196762	CG42827	FBgn0262009	intergenic		-1884	0.47482	5.90397e-06	1.83358e-05	2.82754e-06	1.48308	14.7698	11.8036	1.5833	15.8654	12.6988	1.53319	15.3176	12.2512	T	C	66	139	12
	3R	19196762	CG4408	FBgn0039073	intergenic		7002	0.47482	5.90397e-06	1.83358e-05	2.82754e-06	1.48308	14.7698	11.8036	1.5833	15.8654	12.6988	1.53319	15.3176	12.2512	T	C	66	139	12
	3R	19203789	CG4393	FBgn0039075	missense	CG4393:3		0.307692	8.30566e-06	0.000108178	1.17185e-05	-1.5028	12.3476	15.3532	-1.48444	13.4311	16.4	-1.49362	12.8894	15.8766	A	G	48	156	22
	3R	19388517	beat-IV	FBgn0039089	intronic	beat-IV-in		0.483871	1.40118e-05	1.6345e-06	1.26022e-06	1.3653	14.6411	11.9105	1.66672	15.986	12.6526	1.51601	15.3136	12.2815	G	A	75	155	16
	3R	19462308	CG31145	FBgn0051145	intronic	CG31145-in		0.0419162	0.0022983	6.20006e-06	5.81081e-05	-2.372	13.2147	17.9587	-3.80025	14.0881	21.6887	-3.08613	13.6514	19.8237	G	A	7	167	12
	3R	21217624	CG31437	FBgn0051437	intergenic		7317	0.0368098	3.36583e-05	5.60317e-06	3.99414e-06	-3.37714	13.1106	19.8649	-4.04112	14.0299	22.1121	-3.70913	13.5703	20.9885	A	G	6	163	14
	3R	21217624	Fur1	FBgn0004509	intergenic		-6009	0.0368098	3.36583e-05	5.60317e-06	3.99414e-06	-3.37714	13.1106	19.8649	-4.04112	14.0299	22.1121	-3.70913	13.5703	20.9885	A	G	6	163	14
	3R	21217624	Muc96D	FBgn0051439	intronic	Fur1-in		0.0368098	3.36583e-05	5.60317e-06	3.99414e-06	-3.37714	13.1106	19.8649	-4.04112	14.0299	22.1121	-3.70913	13.5703	20.9885	A	G	6	163	14
	3R	21397699	msi	FBgn0011666	intronic	msi-in		0.137931	0.000108939	1.26387e-05	8.94516e-06	-1.79419	12.6504	16.2388	-2.20051	13.6449	18.0459	-1.99735	13.1477	17.1424	T	A	16	116	10
	3R	21991978	CG31323	FBgn0051323	intergenic		-4593	0.0687023	8.01757e-06	1.06145e-05	2.55549e-06	-2.86023	12.8609	18.5814	-2.96517	13.857	19.7874	-2.9127	13.359	19.1844	T	A	9	131	13
	3R	21991978	CG6142	FBgn0039415	intergenic		29108	0.0687023	8.01757e-06	1.06145e-05	2.55549e-06	-2.86023	12.8609	18.5814	-2.96517	13.857	19.7874	-2.9127	13.359	19.1844	T	A	9	131	13
	3R	21991979	CG31323	FBgn0051323	intergenic		-4592	0.0962963	0.000170175	6.63812e-06	1.00588e-05	-2.02341	12.8291	16.8759	-2.58081	13.8432	19.0048	-2.30211	13.3361	17.9404	C	A	13	135	13
	3R	21991979	CG6142	FBgn0039415	intergenic		29109	0.0962963	0.000170175	6.63812e-06	1.00588e-05	-2.02341	12.8291	16.8759	-2.58081	13.8432	19.0048	-2.30211	13.3361	17.9404	C	A	13	135	13
	3R	22764721	sda	FBgn0015541	missense	sda:7		0.0848485	4.77713e-06	0.00150178	5.19983e-05	-2.52233	12.9502	17.9949	-1.9614	14.0324	17.9552	-2.24187	13.4913	17.975	G	T	14	165	13
	3R	22764727	sda	FBgn0015541	synonymous	sda:7		0.0853659	4.78499e-06	0.00143727	5.03436e-05	-2.529	12.9369	17.9949	-1.97266	14.0099	17.9552	-2.25083	13.4734	17.975	C	T	14	164	12
	3R	22819177	CG31076	FBgn0051076	intergenic		3577	0.0239521	1.62144e-07	0.000905394	8.53947e-06	-5.19887	13.1645	23.5622	-3.709	14.2291	21.647	-4.45394	13.6968	22.6046	A	G	4	167	17
	3R	22819177	TwdlC	FBgn0039469	intergenic		-1381	0.0239521	1.62144e-07	0.000905394	8.53947e-06	-5.19887	13.1645	23.5622	-3.709	14.2291	21.647	-4.45394	13.6968	22.6046	A	G	4	167	17
	3R	24871142	Pkc98E	FBgn0003093	synonymous	Pkc98E:9		0.04375	7.9241e-06	3.89577e-05	5.95258e-06	-3.37073	13.0135	19.7549	-3.48892	14.0121	20.99	-3.42983	13.5128	20.3725	C	T	7	160	11
	3R	25033219	CG14508	FBgn0039651	intergenic		3364	0.1625	1.53248e-06	3.14598e-06	5.46937e-07	-1.97465	12.6259	16.5752	-2.16228	13.6263	17.9509	-2.06847	13.1261	17.2631	A	C	26	160	16
	3R	25033219	CR31044	FBgn0051044	intergenic		-7065	0.1625	1.53248e-06	3.14598e-06	5.46937e-07	-1.97465	12.6259	16.5752	-2.16228	13.6263	17.9509	-2.06847	13.1261	17.2631	A	C	26	160	16
	3R	25033234	CG14508	FBgn0073077	intergenic		3379	0.188679	6.31473e-06	7.08863e-06	1.88595e-06	-1.76611	12.6122	16.1444	-1.98158	13.5731	17.5362	-1.87384	13.0926	16.8403	A	T	30	159	16
	3R	25033234	CR31044	FBgn0051044	intergenic		-7050	0.188679	6.31473e-06	7.08863e-06	1.88595e-06	-1.76611	12.6122	16.1444	-1.98158	13.5731	17.5362	-1.87384	13.0926	16.8403	A	T	30	159	16
	3R	25379984	CG2014	FBgn0039669	intergenic		37735	0.0245399	6.10901e-06	0.00106268	4.52513e-05	-4.52626	13.2379	22.2905	-3.67013	14.2796	21.6198	-4.0982	13.7588	21.9551	T	C	4	163	10
	3R	25379984	Dr	FBgn0000492	intergenic		-2125	0.0245399	6.10901e-06	0.00106268	4.52513e-05	-4.52626	13.2379	22.2905	-3.67013	14.2796	21.6198	-4.0982	13.7588	21.9551	T	C	4	163	10
	3R	25852473	Axn	FBgn0026597	intronic	Axn-in		0.0277778	0.021572	3.69169e-06	0.000218736	-2.21614	13.2518	17.684	-4.86784	14.2008	23.9364	-3.54199	13.7263	20.8102	A	T	4	144	16
	3R	26456354	CG2267	FBgn0039792	intergenic		1604	0.265432	5.58482e-06	0.000125376	1.03664e-05	1.58647	14.2253	11.0524	1.4911	15.1909	12.2087	1.53879	14.7081	11.6306	T	C	43	162	21
	3R	26456354	CG31013	FBgn0051013	intergenic		-13135	0.265432	5.58482e-06	0.000125376	1.03664e-05	1.58647	14.2253	11.0524	1.4911	15.1909	12.2087	1.53879	14.7081	11.6306	T	C	43	162	21
	3R	26458588	CG2267	FBgn0039792	intergenic		3838	0.153374	4.4611e-06	5.882e-05	5.95645e-06	-1.98802	12.7741	16.7501	-1.92912	13.823	17.6813	-1.95857	13.2985	17.2157	T	A	25	163	13
	3R	26458588	CG31013	FBgn0051013	intergenic		-10901	0.153374	4.4611e-06	5.882e-05	5.95645e-06	-1.98802	12.7741	16.7501	-1.92912	13.823	17.6813	-1.95857	13.2985	17.2157	T	A	25	163	13
	3R	26460819	CG2267	FBgn0039792	intergenic		6069	0.180124	1.79182e-05	3.54816e-05	8.58024e-06	-1.74947	12.7063	16.2052	-1.84368	13.7017	17.3891	-1.79658	13.204	16.7971	G	T	29	161	18
	3R	26460819	CG31013	FBgn0051013	intergenic		-8670	0.180124	1.79182e-05	3.54816e-05	8.58024e-06	-1.74947	12.7063	16.2052	-1.84368	13.7017	17.3891	-1.79658	13.204	16.7971	G	T	29	161	18
	3R	27121613	CG11340	FBgn0039840	intergenic		-6959	0.0378788	1.85604e-07	4.37222e-06	1.93962e-07	-4.67734	12.886	22.2407	-4.52378	13.884	22.9316	-4.60056	13.385	22.5862	G	A	5	132	8
	3R	27121613	CG15555	FBgn0039839	intergenic		27380	0.0378788	1.85604e-07	4.37222e-06	1.93962e-07	-4.67734	12.886	22.2407	-4.52378	13.884	22.9316	-4.60056	13.385	22.5862	G	A	5	132	8
	X	1445251	Mur2B	FBgn0025390	intergenic	Mur2B-in		0.0324675	0.0142696	8.5867e-07	7.14649e-05	-2.05164	13.2321	17.3353	-4.51758	14.0949	23.13	-3.28461	13.6635	20.2327	T	A	5	154	14
	X	1454029	br	FBgn0000210	intergenic		-15136	0.0248447	0.0101008	6.9761e-06	0.000176187	-2.64488	13.2822	18.572	-4.92546	14.1192	23.9702	-3.78517	13.7007	21.2711	G	A	4	161	19
	X	1454029	Mur2B	FBgn0025390	intergenic		1596	0.0248447	0.0101008	6.9761e-06	0.000176187	-2.64488	13.2822	18.572	-4.92546	14.1192	23.9702	-3.78517	13.7007	21.2711	G	A	4	161	19
	X	1454029	snmRNA:400	FBgn0065095	intergenic	Mur2B-in		0.0248447	0.0101008	6.9761e-06	0.000176187	-2.64488	13.2822	18.572	-4.92546	14.1192	23.9702	-3.78517	13.7007	21.2711	G	A	4	161	19
	X	2577867	CG2652	FBgn0025838	intergenic		902	0.0301205	9.06328e-07	0.00503924	6.36078e-05	-4.40546	13.1388	21.9498	-2.83051	14.2181	19.8791	-3.61798	13.6785	20.9145	G	A	5	166	12
	X	2577867	per	FBgn0003068	intergenic		-1746	0.0301205	9.06328e-07	0.00503924	6.36078e-05	-4.40546	13.1388	21.9498	-2.83051	14.2181	19.8791	-3.61798	13.6785	20.9145	G	A	5	166	12
	X	3165776	CG10793	FBgn0029656	intergenic		-43001	0.0364964	0.128309	4.37744e-06	0.000965126	-1.32787	13.3117	15.9675	-4.33675	14.1214	22.7949	-2.83231	13.7166	19.3812	G	A	5	137	8
	X	3165776	dnc	FBgn0000479	intergenic		20703	0.0364964	0.128309	4.37744e-06	0.000965126	-1.32787	13.3117	15.9675	-4.33675	14.1214	22.7949	-2.83231	13.7166	19.3812	G	A	5	137	8
	X	3165776	Sgs4	FBgn0003374	intronic	dnc-in		0.0364964	0.128309	4.37744e-06	0.000965126	-1.32787	13.3117	15.9675	-4.33675	14.1214	22.7949	-2.83231	13.7166	19.3812	G	A	5	137	8
	X	4641269	CG15472	FBgn0029724	intergenic		-21869	0.0722892	0.0029885	8.26117e-07	2.80559e-05	-1.79328	13.1281	16.7146	-3.2019	13.9644	20.3682	-2.49759	13.5462	18.5414	G	A	12	166	9
	X	4641269	Proc-R	FBgn0029723	intergenic		17742	0.0722892	0.0029885	8.26117e-07	2.80559e-05	-1.79328	13.1281	16.7146	-3.2019	13.9644	20.3682	-2.49759	13.5462	18.5414	G	A	12	166	9
	X	4641312	CG15472	FBgn0029724	intergenic		-21826	0.0718563	0.00325346	7.34948e-07	2.69754e-05	-1.77835	13.1579	16.7146	-3.2115	13.9452	20.3682	-2.49492	13.5516	18.5414	A	G	12	167	14
	X	4641312	Proc-R	FBgn0029723	intergenic		17785	0.0718563	0.00325346	7.34948e-07	2.69754e-05	-1.77835	13.1579	16.7146	-3.2115	13.9452	20.3682	-2.49492	13.5516	18.5414	A	G	12	167	14
	X	4892393	CG12680	FBgn0029740	intergenic		174	0.0310559	0.0323161	1.25952e-07	7.76787e-05	-1.97838	13.3293	17.286	-5.15057	14.1317	24.4328	-3.56448	13.7305	20.8594	C	T	5	161	10
	X	4892393	ovo	FBgn0003028	intergenic		-49937	0.0310559	0.0323161	1.25952e-07	7.76787e-05	-1.97838	13.3293	17.286	-5.15057	14.1317	24.4328	-3.56448	13.7305	20.8594	C	T	5	161	10
	X	4948568	ovo	FBgn0003028	intronic	ovo-in		0.0869565	0.0166256	5.06708e-06	0.000210682	-1.36926	13.2221	15.9606	-2.80744	13.9554	19.5703	-2.08835	13.5888	17.7654	G	A	14	161	7
	X	5180616	CG15464	FBgn0029748	intergenic		99082	0.0838323	1.01871e-05	4.9879e-06	2.07102e-06	-2.44525	13.0035	17.894	-2.77412	13.9416	19.4899	-2.60969	13.4726	18.6919	T	C	14	167	14
	X	5180616	CG42749	FBgn0261803	intergenic		-9498	0.0838323	1.01871e-05	4.9879e-06	2.07102e-06	-2.44525	13.0035	17.894	-2.77412	13.9416	19.4899	-2.60969	13.4726	18.6919	T	C	14	167	14
	X	5184673	CG15464	FBgn0029748	intergenic		103139	0.0421687	1.71355e-05	7.0267e-06	3.35499e-06	-3.30918	13.1348	19.7532	-3.78867	14.0982	21.6756	-3.54893	13.6165	20.7144	T	C	7	166	11
	X	5184673	CG42749	FBgn0261803	intergenic		-5441	0.0421687	1.71355e-05	7.0267e-06	3.35499e-06	-3.30918	13.1348	19.7532	-3.78867	14.0982	21.6756	-3.54893	13.6165	20.7144	T	C	7	166	11
	X	5184687	CG15464	FBgn0029748	intergenic		103153	0.0424242	1.85967e-05	7.66624e-06	3.67567e-06	-3.30263	13.1479	19.7532	-3.7804	14.1148	21.6756	-3.54151	13.6313	20.7144	T	C	7	165	11
	X	5184687	CG42749	FBgn0261803	intergenic		-5427	0.0424242	1.85967e-05	7.66624e-06	3.67567e-06	-3.30263	13.1479	19.7532	-3.7804	14.1148	21.6756	-3.54151	13.6313	20.7144	T	C	7	165	11
	X	5184690	CG15464	FBgn0029748	intergenic		103156	0.0421687	1.7549e-05	7.0454e-06	3.38588e-06	-3.302	13.1492	19.7532	-3.78524	14.1051	21.6756	-3.54362	13.6271	20.7144	G	A	7	166	11
	X	5184690	CG42749	FBgn0261803	intergenic		-5424	0.0421687	1.7549e-05	7.0454e-06	3.38588e-06	-3.302	13.1492	19.7532	-3.78524	14.1051	21.6756	-3.54362	13.6271	20.7144	G	A	7	166	11
	X	5184747	CG15464	FBgn0029748	intergenic		103213	0.0434783	2.29476e-05	9.64947e-06	4.61856e-06	-3.27346	13.2062	19.7532	-3.76569	14.1442	21.6756	-3.51958	13.6752	20.7144	G	T	7	161	7
	X	5184747	CG42749	FBgn0261803	intergenic		-5367	0.0434783	2.29476e-05	9.64947e-06	4.61856e-06	-3.27346	13.2062	19.7532	-3.76569	14.1442	21.6756	-3.51958	13.6752	20.7144	G	T	7	161	7
	X	5186535	CG15464	FBgn0029748	intergenic		105001	0.0434783	1.65055e-05	6.72885e-06	3.17925e-06	-3.33256	13.088	19.7532	-3.80747	14.0606	21.6756	-3.57001	13.5743	20.7144	A	T	7	161	5
	X	5186535	CG42749	FBgn0261803	intergenic		-3579	0.0434783	1.65055e-05	6.72885e-06	3.17925e-06	-3.33256	13.088	19.7532	-3.80747	14.0606	21.6756	-3.57001	13.5743	20.7144	A	T	7	161	5
	X	5186760	CG15464	FBgn0029748	intergenic		105226	0.0306748	5.25419e-06	5.53902e-06	1.53189e-06	-4.11692	13.1948	21.4286	-4.50504	14.1451	23.1552	-4.31098	13.67	22.2919	T	C	5	163	7
	X	5186760	CG42749	FBgn0261803	intergenic		-3354	0.0306748	5.25419e-06	5.53902e-06	1.53189e-06	-4.11692	13.1948	21.4286	-4.50504	14.1451	23.1552	-4.31098	13.67	22.2919	T	C	5	163	7
	X	5186876	CG15464	FBgn0029748	intergenic		105342	0.0424242	1.54881e-05	7.51891e-06	3.41645e-06	-3.31646	13.1202	19.7532	-3.7749	14.1258	21.6756	-3.54568	13.623	20.7144	T	C	7	165	10
	X	5186876	CG42749	FBgn0261803	intergenic		-3238	0.0424242	1.54881e-05	7.51891e-06	3.41645e-06	-3.31646	13.1202	19.7532	-3.7749	14.1258	21.6756	-3.54568	13.623	20.7144	T	C	7	165	10
	X	5186957	CG15464	FBgn0029748	intergenic		105423	0.0419162	1.61725e-05	6.45801e-06	3.09081e-06	-3.30851	13.1361	19.7532	-3.79343	14.0887	21.6756	-3.55097	13.6124	20.7144	C	A	7	167	10
	X	5186957	CG42749	FBgn0261803	intergenic		-3157	0.0419162	1.61725e-05	6.45801e-06	3.09081e-06	-3.30851	13.1361	19.7532	-3.79343	14.0887	21.6756	-3.55097	13.6124	20.7144	C	A	7	167	10
	X	5187114	CG15464	FBgn0029748	intergenic		105580	0.0479042	5.28535e-05	1.10266e-05	8.04997e-06	-2.92036	13.1337	18.9744	-3.47426	14.0739	21.0224	-3.19731	13.6038	19.9984	G	T	8	167	14
	X	5187114	CG42749	FBgn0261803	intergenic		-3000	0.0479042	5.28535e-05	1.10266e-05	8.04997e-06	-2.92036	13.1337	18.9744	-3.47426	14.0739	21.0224	-3.19731	13.6038	19.9984	G	T	8	167	14
	X	5187574	CG15464	FBgn0029748	intergenic		106040	0.044586	2.51478e-05	1.11136e-05	5.6924e-06	-3.27701	13.1991	19.7532	-3.76963	14.1363	21.6756	-3.52332	13.6677	20.7144	T	A	7	157	5
	X	5187574	CG42749	FBgn0261803	intergenic		-2540	0.044586	2.51478e-05	1.11136e-05	5.6924e-06	-3.27701	13.1991	19.7532	-3.76963	14.1363	21.6756	-3.52332	13.6677	20.7144	T	A	7	157	5
	X	5188477	CG15464	FBgn0029748	intergenic		106943	0.0479042	5.28535e-05	1.10266e-05	8.04997e-06	-2.92036	13.1337	18.9744	-3.47426	14.0739	21.0224	-3.19731	13.6038	19.9984	G	T	8	167	8
	X	5188477	CG42749	FBgn0261803	intergenic		-1637	0.0479042	5.28535e-05	1.10266e-05	8.04997e-06	-2.92036	13.1337	18.9744	-3.47426	14.0739	21.0224	-3.19731	13.6038	19.9984	G	T	8	167	8
	X	5188482	CG15464	FBgn0029748	intergenic		106948	0.0479042	5.28535e-05	1.10266e-05	8.04997e-06	-2.92036	13.1337	18.9744	-3.47426	14.0739	21.0224	-3.19731	13.6038	19.9984	C	A	8	167	8
	X	5188482	CG42749	FBgn0261803	intergenic		-1632	0.0479042	5.28535e-05	1.10266e-05	8.04997e-06	-2.92036	13.1337	18.9744	-3.47426	14.0739	21.0224	-3.19731	13.6038	19.9984	C	A	8	167	8
	X	5188657	CG15464	FBgn0029748	intergenic		107123	0.0419162	1.61725e-05	6.45801e-06	3.09081e-06	-3.30851	13.1361	19.7532	-3.79343	14.0887	21.6756	-3.55097	13.6124	20.7144	A	T	7	167	7
	X	5188657	CG42749	FBgn0261803	intergenic		-1457	0.0419162	1.61725e-05	6.45801e-06	3.09081e-06	-3.30851	13.1361	19.7532	-3.79343	14.0887	21.6756	-3.55097	13.6124	20.7144	A	T	7	167	7
	X	5197450	CG3323	FBgn0029750	synonymous	CG42749-in		0.167665	0.000307628	3.21686e-06	1.16394e-05	-1.49778	12.9113	15.9068	-2.09649	13.7037	17.8967	-1.79714	13.3075	16.9018	C	A	28	167	17
	X	5197450	CG42749	FBgn0261803	synonymous	CG3323-PA		0.167665	0.000307628	3.21686e-06	1.16394e-05	-1.49778	12.9113	15.9068	-2.09649	13.7037	17.8967	-1.79714	13.3075	16.9018	C	A	28	167	17
	X	5199901	CG17764	FBgn0029751	intergenic		-393	0.0421687	0.000350457	3.7764e-06	1.3483e-05	-2.75405	13.2201	18.7282	-3.87572	14.1131	21.8645	-3.31488	13.6666	20.2964	A	C	7	166	12
	X	5199901	CG3323	FBgn0029750	intergenic		150	0.0421687	0.000350457	3.7764e-06	1.3483e-05	-2.75405	13.2201	18.7282	-3.87572	14.1131	21.8645	-3.31488	13.6666	20.2964	A	C	7	166	12
	X	5199901	CG42749	FBgn0261803	missense	CG42749-in		0.0421687	0.000350457	3.7764e-06	1.3483e-05	-2.75405	13.2201	18.7282	-3.87572	14.1131	21.8645	-3.31488	13.6666	20.2964	A	C	7	166	12
	X	5275635	SK	FBgn0029761	intronic	SK-in		0.355828	0.00164506	5.71122e-06	4.4573e-05	-1.02619	12.6579	14.7103	-1.61613	13.1921	16.4244	-1.32116	12.925	15.5673	T	C	58	163	8
	X	5573567	Tre1	FBgn0046687	intronic	Tre1-in		0.0239521	0.0168818	8.30408e-06	0.00026746	-2.44963	13.2962	18.1954	-4.91626	14.1712	24.0037	-3.68295	13.7337	21.0996	C	A	4	167	14
	X	5575410	Tre	unknown ID	synonymous	Tre:3		0.0239521	0.0168818	8.30408e-06	0.00026746	-2.44963	13.2962	18.1954	-4.91626	14.1712	24.0037	-3.68295	13.7337	21.0996	C	T	4	167	11
	X	5575438	Tre	unknown ID	missense	Tre:3		0.0239521	0.0168818	8.30408e-06	0.00026746	-2.44963	13.2962	18.1954	-4.91626	14.1712	24.0037	-3.68295	13.7337	21.0996	G	A	4	167	12
	X	5575497	Tre	unknown ID	intronic	Tre-in		0.0239521	0.0168818	8.30408e-06	0.00026746	-2.44963	13.2962	18.1954	-4.91626	14.1712	24.0037	-3.68295	13.7337	21.0996	C	T	4	167	15
	X	5576058	Tre	unknown ID	intronic	Tre-in		0.0239521	0.0168818	8.30408e-06	0.00026746	-2.44963	13.2962	18.1954	-4.91626	14.1712	24.0037	-3.68295	13.7337	21.0996	T	C	4	167	19
	X	5839120	CG12728	FBgn0029825	intergenic		465	0.030303	4.79131e-07	0.000194008	4.82376e-06	-4.45503	13.0796	21.9897	-3.74012	14.1669	21.6472	-4.09758	13.6233	21.8184	A	C	5	165	9
	X	5839120	CG32756	FBgn0052756	intergenic		-595	0.030303	4.79131e-07	0.000194008	4.82376e-06	-4.45503	13.0796	21.9897	-3.74012	14.1669	21.6472	-4.09758	13.6233	21.8184	A	C	5	165	9
	X	6454705	CG34417	FBgn0085446	missense	CG34417:8		0.0240964	1.36533e-05	3.90684e-05	8.03357e-06	-4.36754	13.2308	21.9658	-4.54929	14.2205	23.319	-4.45841	13.7256	22.6424	C	G	4	166	20
	X	8897627	CG10962	FBgn0030073	intergenic		-22622	0.0419162	1.50273e-06	3.7844e-05	2.63243e-06	-3.6663	13.1061	20.4388	-3.48246	14.1148	21.0797	-3.57438	13.6105	20.7592	T	C	7	167	12
	X	8897627	CG32709	FBgn0052709	intergenic		10163	0.0419162	1.50273e-06	3.7844e-05	2.63243e-06	-3.6663	13.1061	20.4388	-3.48246	14.1148	21.0797	-3.57438	13.6105	20.7592	T	C	7	167	12
	X	8897627	mir-31b	FBgn0262369	intronic	rdgA-in		0.0419162	1.50273e-06	3.7844e-05	2.63243e-06	-3.6663	13.1061	20.4388	-3.48246	14.1148	21.0797	-3.57438	13.6105	20.7592	T	C	7	167	12
	X	8897627	rdgA	FBgn0261549	intronic	CG10962-in		0.0419162	1.50273e-06	3.7844e-05	2.63243e-06	-3.6663	13.1061	20.4388	-3.48246	14.1148	21.0797	-3.57438	13.6105	20.7592	T	C	7	167	12
	X	8984415	CG7033	FBgn0030086	intronic	CG7033-in		0.027972	0.00216078	5.79465e-06	6.11606e-05	-3.15766	13.1187	19.434	-5.10012	14.0412	24.2415	-4.12889	13.58	21.8377	T	A	4	143	9
	X	9021206	fend	FBgn0030090	intronic	fend-in		0.0299401	2.46223e-06	2.687e-05	2.70773e-06	-4.22783	13.1603	21.616	-4.16868	14.1571	22.4945	-4.19826	13.6587	22.0552	G	A	5	167	11
	X	9775645	CG9686	FBgn0030158	intergenic		1077	0.0754717	0.000362007	3.11739e-06	1.32518e-05	-2.17671	13.0311	17.3845	-3.10476	13.9475	20.157	-2.64073	13.4893	18.7708	A	T	12	159	12
	X	9775645	CG9689	FBgn0030159	intergenic		-371	0.0754717	0.000362007	3.11739e-06	1.32518e-05	-2.17671	13.0311	17.3845	-3.10476	13.9475	20.157	-2.64073	13.4893	18.7708	A	T	12	159	12
	X	9780540	CG15249	FBgn0030161	intergenic		-1783	0.0958084	7.76123e-06	6.55869e-06	2.09576e-06	-2.33114	12.9668	17.6291	-2.58105	13.9122	19.0742	-2.45609	13.4395	18.3517	G	A	16	167	11
	X	9780540	CG9691	FBgn0030160	intergenic		1461	0.0958084	7.76123e-06	6.55869e-06	2.09576e-06	-2.33114	12.9668	17.6291	-2.58105	13.9122	19.0742	-2.45609	13.4395	18.3517	G	A	16	167	11
	X	10852290	C901	FBgn0021742	intergenic		-5950	0.0299401	1.23153e-05	1.74435e-05	4.75744e-06	-3.94138	13.1775	21.0603	-4.2596	14.1517	22.6709	-4.10049	13.6646	21.8656	A	T	5	167	16
	X	10852290	CG16922	FBgn0263705	intergenic		1534	0.0299401	1.23153e-05	1.74435e-05	4.75744e-06	-3.94138	13.1775	21.0603	-4.2596	14.1517	22.6709	-4.10049	13.6646	21.8656	A	T	5	167	16
	X	10852290	Myo10A	FBgn0263705	intronic	Myo10A-in		0.0299401	1.23153e-05	1.74435e-05	4.75744e-06	-3.94138	13.1775	21.0603	-4.2596	14.1517	22.6709	-4.10049	13.6646	21.8656	A	T	5	167	16
	X	11473846	roX2	FBgn0019660	RNA	roX2:2		0.0239521	8.01107e-06	0.00765573	0.000212672	-4.48098	13.1988	22.1608	-2.99837	14.2631	20.2598	-3.73968	13.731	21.2103	A	C	4	167	15
	X	12907849	CG15719	FBgn0030440	intergenic		9072	0.0240964	0.000323608	3.42797e-06	1.24247e-05	-3.65564	13.2475	20.5588	-5.11359	14.182	24.4092	-4.38462	13.7148	22.484	T	G	4	166	12
	X	12907849	CG2209	FBgn0030441	intergenic		-8382	0.0240964	0.000323608	3.42797e-06	1.24247e-05	-3.65564	13.2475	20.5588	-5.11359	14.182	24.4092	-4.38462	13.7148	22.484	T	G	4	166	12
	X	12979238	hep	FBgn0010303	intronic	hep-in		0.0853659	1.48126e-05	4.31573e-05	9.35192e-06	-2.41396	13.0304	17.8583	-2.51815	13.984	19.0203	-2.46605	13.5072	18.4393	G	T	14	164	9
	X	13062081	CG34411	FBgn0085440	intronic	CG34411-in		0.0421687	5.59749e-07	0.00136974	1.92e-05	-3.79829	13.0642	20.6608	-2.7236	14.1377	19.5849	-3.26095	13.601	20.1229	A	T	7	166	12
	X	13062082	CG34411	FBgn0085440	intronic	CG34411-in		0.0421687	5.59749e-07	0.00136974	1.92e-05	-3.79829	13.0642	20.6608	-2.7236	14.1377	19.5849	-3.26095	13.601	20.1229	A	T	7	166	12
	X	13062083	CG34411	FBgn0085440	intronic	CG34411-in		0.0421687	5.59749e-07	0.00136974	1.92e-05	-3.79829	13.0642	20.6608	-2.7236	14.1377	19.5849	-3.26095	13.601	20.1229	A	G	7	166	12
	X	13062086	CG34411	FBgn0085440	intronic	CG34411-in		0.0421687	5.59749e-07	0.00136974	1.92e-05	-3.79829	13.0642	20.6608	-2.7236	14.1377	19.5849	-3.26095	13.601	20.1229	A	G	7	166	12
	X	13064866	CG34411	FBgn0085440	intronic	CG34411-in		0.0258065	1.90777e-06	0.00321565	5.59765e-05	-4.36164	13.1705	21.8938	-3.09201	14.2681	20.4521	-3.72683	13.7193	21.173	C	T	4	155	11
	X	13064938	CG34411	FBgn0085440	intronic	CG34411-in		0.0481928	3.52318e-08	3.91202e-07	2.29392e-08	-3.90985	13.0469	20.8666	-3.9754	14.0453	21.9961	-3.94263	13.5461	21.4313	G	A	8	166	9
	X	13065321	CG34411	FBgn0085440	intronic	CG34411-in		0.0239521	8.80035e-11	3.43192e-06	5.84861e-09	-6.30083	13.1117	25.7133	-5.10846	14.162	24.3789	-5.70464	13.6368	25.0461	C	T	4	167	7
	X	13195158	CG15745	FBgn0030469	intergenic		-3757	0.0248447	8.54682e-07	2.43156e-07	8.74002e-08	-4.86719	13.2406	22.975	-5.56239	14.2118	25.3365	-5.21479	13.7262	24.1558	T	C	4	161	13
	X	13195158	CG1622	FBgn0030468	intergenic		1215	0.0248447	8.54682e-07	2.43156e-07	8.74002e-08	-4.86719	13.2406	22.975	-5.56239	14.2118	25.3365	-5.21479	13.7262	24.1558	T	C	4	161	13
	X	13961717	Ste:CG33236	FBgn0053236	intergenic		6259	0.0239521	1.12252e-06	3.12452e-06	4.86344e-07	-4.85908	13.1807	22.8989	-5.12836	14.1611	24.4178	-4.99372	13.6709	23.6583	C	T	4	167	9
	X	13961717	tRNA:S474:12Eh	FBgn0011974	intergenic		-2957	0.0239521	1.12252e-06	3.12452e-06	4.86344e-07	-4.85908	13.1807	22.8989	-5.12836	14.1611	24.4178	-4.99372	13.6709	23.6583	C	T	4	167	9
	X	15033867	CG9095	FBgn0030617	intergenic		-95	0.0764331	6.42482e-06	0.00426611	0.000116275	-2.4494	13.0144	17.9133	-1.77558	14.1429	17.6941	-2.11249	13.5787	17.8037	T	A	12	157	11
	X	15033867	RpL37a	FBgn0030616	intergenic		444	0.0764331	6.42482e-06	0.00426611	0.000116275	-2.4494	13.0144	17.9133	-1.77558	14.1429	17.6941	-2.11249	13.5787	17.8037	T	A	12	157	11
	X	15033868	CG9095	FBgn0030617	intergenic		-94	0.0764331	6.42482e-06	0.00426611	0.000116275	-2.4494	13.0144	17.9133	-1.77558	14.1429	17.6941	-2.11249	13.5787	17.8037	G	T	12	157	10
	X	15033868	RpL37a	FBgn0030616	intergenic		445	0.0764331	6.42482e-06	0.00426611	0.000116275	-2.4494	13.0144	17.9133	-1.77558	14.1429	17.6941	-2.11249	13.5787	17.8037	G	T	12	157	10
	X	15034551	CG9095	FBgn0030617	UTR	CG9095-u3		0.0843373	3.06944e-06	0.000649808	2.38348e-05	-2.57917	12.999	18.1573	-2.10026	14.0813	18.2818	-2.33972	13.5401	18.2195	G	C	14	166	13
	X	15543644	CG8117	FBgn0030663	intergenic		4620	0.0692308	0.00342684	2.56389e-06	4.12278e-05	-1.85626	13.2197	16.9322	-3.26797	14.0329	20.5689	-2.56211	13.6263	18.7505	G	A	9	130	9
	X	15543644	CG8119	FBgn0030664	intergenic		-12974	0.0692308	0.00342684	2.56389e-06	4.12278e-05	-1.85626	13.2197	16.9322	-3.26797	14.0329	20.5689	-2.56211	13.6263	18.7505	G	A	9	130	9
	X	15652713	CG8260	FBgn0030684	intergenic		913	0.0736196	0.00713541	8.15509e-06	0.000140379	-1.62516	13.1641	16.4145	-2.88876	13.9498	19.7273	-2.25696	13.557	18.0709	G	T	12	163	8
	X	15652713	Graf	FBgn0030685	intergenic		-2580	0.0736196	0.00713541	8.15509e-06	0.000140379	-1.62516	13.1641	16.4145	-2.88876	13.9498	19.7273	-2.25696	13.557	18.0709	G	T	12	163	8
	X	15652713	mRpL3	FBgn0030686	intronic	Graf-in		0.0736196	0.00713541	8.15509e-06	0.000140379	-1.62516	13.1641	16.4145	-2.88876	13.9498	19.7273	-2.25696	13.557	18.0709	G	T	12	163	8
	X	15719878	CG8509	FBgn0030696	intergenic		14898	0.0709677	0.0446081	6.27931e-06	0.000491414	-1.2687	13.1653	15.7027	-3.09898	14.0128	20.2107	-2.18384	13.589	17.9567	A	T	11	155	5
	X	15719878	Chc	FBgn0000319	intergenic		-2141	0.0709677	0.0446081	6.27931e-06	0.000491414	-1.2687	13.1653	15.7027	-3.09898	14.0128	20.2107	-2.18384	13.589	17.9567	A	T	11	155	5
	X	15849373	mmd	FBgn0259110	intronic	mmd-in		0.0649351	0.00123893	2.99167e-06	2.85838e-05	-2.11216	13.0098	17.2341	-3.33767	13.9581	20.6334	-2.72492	13.4839	18.9338	C	A	10	154	4
	X	15850508	mmd	FBgn0259110	intronic	mmd-in		0.0416667	6.63529e-06	0.0076535	0.000185328	-3.46606	13.1799	20.1121	-2.30013	14.2615	18.8617	-2.88309	13.7207	19.4869	C	T	6	144	9
	X	16047847	disco-r	FBgn0042650	intergenic		4865	0.0743243	0.00600886	8.06251e-06	0.000135097	-1.75079	13.1814	16.683	-3.12342	13.9037	20.1506	-2.4371	13.5426	18.4168	A	G	11	148	6
	X	16047847	mir-985	FBgn0262283	intergenic		-37440	0.0743243	0.00600886	8.06251e-06	0.000135097	-1.75079	13.1814	16.683	-3.12342	13.9037	20.1506	-2.4371	13.5426	18.4168	A	G	11	148	6
	X	16247778	sl	FBgn0003416	synonymous	sl-cds		0.0545455	0.00532534	4.73497e-06	9.0038e-05	-1.93474	13.2312	17.1007	-3.42785	14.0458	20.9015	-2.6813	13.6385	19.0011	T	C	9	165	17
	X	16375305	para	FBgn0260993	intronic	para-in		0.101796	0.0043451	7.88715e-06	9.98981e-05	-1.47313	13.1136	16.0598	-2.49172	13.8994	18.8829	-1.98242	13.5065	17.4714	T	A	17	167	15
	X	16560199	CG13012	FBgn0030769	intergenic		-2652	0.0606061	0.00127324	7.98499e-06	4.50332e-05	-2.11325	13.1523	17.3788	-3.19108	14.0281	20.4103	-2.65217	13.5902	18.8945	C	T	10	165	11
	X	16560199	CG15865	FBgn0015162	intergenic		1711	0.0606061	0.00127324	7.98499e-06	4.50332e-05	-2.11325	13.1523	17.3788	-3.19108	14.0281	20.4103	-2.65217	13.5902	18.8945	C	T	10	165	11
	X	16560199	r	FBgn0003189	missense	r:6		0.0606061	0.00127324	7.98499e-06	4.50332e-05	-2.11325	13.1523	17.3788	-3.19108	14.0281	20.4103	-2.65217	13.5902	18.8945	C	T	10	165	11
	X	16566918	CG13012	FBgn0030769	intergenic	CG13012-in		0.0658683	0.00588143	3.56099e-07	3.00638e-05	-1.73573	13.1848	16.6563	-3.43038	13.9548	20.8156	-2.58306	13.5698	18.7359	A	T	11	167	13
	X	16648388	if	FBgn0001250	missense	if:2		0.0598802	0.0116394	8.25798e-06	0.000203253	-1.66524	13.2141	16.5446	-3.16897	14.0272	20.3652	-2.41711	13.6206	18.4549	G	A	10	167	15
	X	16867794	CG9059	FBgn0030810	missense	CG9059:5		0.193939	0.00159451	4.46235e-06	3.87775e-05	-1.25589	12.9551	15.4669	-1.97269	13.6703	17.6157	-1.61429	13.3127	16.5413	G	A	32	165	11
	X	16868367	CG9059	FBgn0085137	synonymous	CG9059:6		0.194969	0.00218867	6.63365e-06	5.98614e-05	-1.24519	12.837	15.3274	-1.98607	13.5579	17.53	-1.61563	13.1974	16.4287	C	T	31	159	7
	X	17082408	baz	FBgn0000163	intronic	baz-in		0.048951	0.0353637	6.04121e-06	0.000358212	-1.53262	13.2389	16.3041	-3.57302	13.9687	21.1148	-2.55282	13.6038	18.7094	A	G	7	143	11
	X	17244422	B-H1	FBgn0011758	intergenic		-47112	0.460606	0.000551809	5.703e-06	2.25543e-05	-1.08801	12.4309	14.6069	-1.54426	13.0244	16.1129	-1.31614	12.7276	15.3599	T	A	76	165	6
	X	17244422	B-H2	FBgn0004854	intergenic		26227	0.460606	0.000551809	5.703e-06	2.25543e-05	-1.08801	12.4309	14.6069	-1.54426	13.0244	16.1129	-1.31614	12.7276	15.3599	T	A	76	165	6
	X	17293395	B-H1	FBgn0011758	intronic	B-H1-in		0.060241	0.0121158	5.28076e-07	5.31738e-05	-1.55728	13.1162	16.2308	-3.3846	13.8952	20.6644	-2.47094	13.5057	18.4476	A	G	10	166	13
	X	17390443	CG8557	FBgn0083440	intronic	CG8557-in		0.0658683	0.0102751	1.13878e-06	7.6484e-05	-1.61977	13.2001	16.4397	-3.28965	13.9734	20.5527	-2.45471	13.5867	18.4962	A	C	11	167	11
	X	17396281	CG8557	FBgn0263706	intronic	CG8557-in		0.0382166	0.0114595	5.34615e-06	0.000141219	-1.94503	13.2402	17.1303	-3.8408	14.1208	21.8024	-2.89292	13.6805	19.4663	G	A	6	157	10
	X	17445822	CG12432	FBgn0263706	intergenic		17171	0.0301205	0.0173368	3.89349e-06	0.000195807	-2.19569	13.2816	17.673	-4.5702	14.1424	23.2829	-3.38295	13.712	20.4779	G	A	5	166	11
	X	17445822	ppk23	FBgn0030844	intergenic		-14997	0.0301205	0.0173368	3.89349e-06	0.000195807	-2.19569	13.2816	17.673	-4.5702	14.1424	23.2829	-3.38295	13.712	20.4779	G	A	5	166	11
	X	17479329	CG12991	FBgn0030847	intronic	CG12991-in		0.0299401	0.0169982	3.58213e-06	0.0001854	-2.19548	13.282	17.673	-4.57504	14.1328	23.2829	-3.38526	13.7074	20.4779	T	C	5	167	12
	X	17526534	CG5703	FBgn0079067	intronic	CG5703-in		0.0301205	0.0174922	3.88012e-06	0.000196202	-2.19211	13.2888	17.673	-4.57223	14.1384	23.2829	-3.38217	13.7136	20.4779	T	G	5	166	13
	X	17530337	CG5800	FBgn0030855	UTR	CG5800-u5		0.0299401	0.0169982	3.58213e-06	0.0001854	-2.19548	13.282	17.673	-4.57504	14.1328	23.2829	-3.38526	13.7074	20.4779	T	G	5	167	9
	X	17539128	RhoGAPp190	FBgn0026375	intronic	RhoGAPp190-in		0.0240964	0.00212157	1.69247e-07	1.01756e-05	-3.13598	13.282	19.554	-5.72157	14.1328	25.5759	-4.42877	13.7074	22.565	G	A	4	166	17
	X	17572180	CG32556	FBgn0263258	intronic	CG32556-in		0.0299401	0.0169982	3.58213e-06	0.0001854	-2.19548	13.282	17.673	-4.57504	14.1328	23.2829	-3.38526	13.7074	20.4779	T	C	5	167	11
	X	17580740	CG32556	FBgn0263258	intronic	CG32556-in		0.0299401	0.0169982	3.58213e-06	0.0001854	-2.19548	13.282	17.673	-4.57504	14.1328	23.2829	-3.38526	13.7074	20.4779	C	T	5	167	8
	X	17581165	CG32556	FBgn0263258	intronic	CG32556-in		0.0299401	0.0169982	3.58213e-06	0.0001854	-2.19548	13.282	17.673	-4.57504	14.1328	23.2829	-3.38526	13.7074	20.4779	C	T	5	167	15
	X	17607815	CG42684	FBgn0261570	intronic	CG42684-in		0.0320513	0.000944826	2.86992e-07	5.9761e-06	-2.75921	13.2328	18.7512	-4.70158	14.1149	23.5181	-3.7304	13.6738	21.1346	G	T	5	156	9
	X	17609996	CG42684	FBgn0261570	intronic	CG42684-in		0.0691824	7.77101e-06	7.18488e-08	1.74864e-07	-2.70558	12.9607	18.3718	-3.60713	13.9539	21.1682	-3.15635	13.4573	19.77	G	T	11	159	5
	X	17610235	CG42684	FBgn0261570	intronic	CG42684-in		0.0853659	2.72771e-05	5.03619e-07	9.92777e-07	-2.32954	13.0105	17.6695	-3.03251	13.8614	19.9264	-2.68103	13.4359	18.798	G	A	14	164	7
	X	17616435	CG42684	FBgn0261570	intronic	CG42684-in		0.0368098	0.0266207	9.04943e-06	0.000388566	-1.87847	13.2767	17.0336	-4.04282	14.0884	22.174	-2.96064	13.6825	19.6038	G	A	6	163	7
	X	17619422	CG42684	FBgn0261570	intronic	CG42684-in		0.0359281	0.0259819	8.79782e-06	0.00037977	-1.87751	13.2786	17.0336	-4.02839	14.1173	22.174	-2.95295	13.6979	19.6038	A	G	6	167	9
	X	17620199	CG42684	FBgn0261570	intronic	CG42684-in		0.0479042	0.0541298	6.73097e-07	0.000238894	-1.41788	13.2777	16.1134	-3.89589	14.0335	21.8253	-2.65689	13.6556	18.9693	C	G	8	167	12
	X	17620922	CG42684	FBgn0261570	intronic	CG42684-in		0.0419162	0.0440978	3.26259e-07	0.000149276	-1.57876	13.2812	16.4387	-4.25887	14.0497	22.5674	-2.91881	13.6654	19.5031	T	G	7	167	11
	X	17620948	CG42684	FBgn0261570	intronic	CG42684-in		0.0421687	0.0447455	3.61603e-07	0.000158177	-1.57897	13.2807	16.4387	-4.25423	14.059	22.5674	-2.9166	13.6698	19.5031	G	T	7	166	10
	X	17621154	CG42684	FBgn0261570	intronic	CG42684-in		0.0426829	0.040904	2.71183e-07	0.000129472	-1.60714	13.2244	16.4387	-4.28718	13.9931	22.5674	-2.94716	13.6087	19.5031	A	G	7	164	8
	X	17621394	CG42684	FBgn0261570	intronic	CG42684-in		0.0359281	0.0122155	2.00577e-06	0.000111842	-2.10888	13.262	17.4797	-4.28946	14.0985	22.6774	-3.19917	13.6802	20.0786	C	T	6	167	14
	X	17621605	CG42684	FBgn0261570	intronic	CG42684-in		0.0263158	0.0046777	2.86178e-06	6.43098e-05	-2.61747	13.197	18.432	-4.59143	13.9869	23.1698	-3.60445	13.592	20.8009	G	A	4	152	9
	X	17622032	CG42684	FBgn0261570	intronic	CG42684-in		0.044586	0.0258534	3.25062e-08	3.03054e-05	-1.59606	13.2466	16.4387	-4.26678	14.0339	22.5674	-2.93142	13.6402	19.5031	C	T	7	157	10
	X	17622331	CG42684	FBgn0261570	intronic	CG42684-in		0.0421687	0.0451619	3.61869e-07	0.000159606	-1.57557	13.2875	16.4387	-4.25093	14.0656	22.5674	-2.91325	13.6766	19.5031	C	T	7	166	9
	X	17622482	CG42684	FBgn0261570	intronic	CG42684-in		0.0419162	0.0440978	3.26259e-07	0.000149276	-1.57876	13.2812	16.4387	-4.25887	14.0497	22.5674	-2.91881	13.6654	19.5031	C	G	7	167	10
	X	17622793	CG42684	FBgn0261570	intronic	CG42684-in		0.0419162	0.0440978	3.26259e-07	0.000149276	-1.57876	13.2812	16.4387	-4.25887	14.0497	22.5674	-2.91881	13.6654	19.5031	T	C	7	167	9
	X	17622797	CG42684	FBgn0261570	intronic	CG42684-in		0.0361446	0.0631638	5.34656e-07	0.00025215	-1.57254	13.2812	16.4262	-4.50196	14.0497	23.0536	-3.03725	13.6654	19.7399	T	A	6	166	9
	X	17623381	CG42684	FBgn0261570	intronic	CG42684-in		0.0326797	0.00848896	7.35874e-07	4.68875e-05	-2.20482	13.2634	17.673	-4.55385	14.1752	23.2829	-3.37933	13.7193	20.4779	C	A	5	153	12
	X	17720252	Socs16D	FBgn0030869	intronic	Socs16D-in		0.03125	0.0182489	5.73794e-06	0.000254609	-2.20834	13.2563	17.673	-4.52911	14.2246	23.2829	-3.36872	13.7405	20.4779	C	G	5	160	8
	X	17720301	Socs16D	FBgn0030869	intronic	Socs16D-in		0.0299401	0.0169982	3.58213e-06	0.0001854	-2.19548	13.282	17.673	-4.57504	14.1328	23.2829	-3.38526	13.7074	20.4779	A	T	5	167	13
	X	17722528	CG6398	FBgn0030870	intergenic		-2345	0.0301205	0.0175987	3.89229e-06	0.000197127	-2.18824	13.2965	17.673	-4.56738	14.1481	23.2829	-3.37781	13.7223	20.4779	A	G	5	166	12
	X	17722528	Socs16D	FBgn0030869	intergenic		1140	0.0301205	0.0175987	3.89229e-06	0.000197127	-2.18824	13.2965	17.673	-4.56738	14.1481	23.2829	-3.37781	13.7223	20.4779	A	G	5	166	12
	X	17726561	CG6398	FBgn0068277	intronic	CG6398-in		0.0301205	0.0161627	3.77694e-06	0.000182767	-2.21028	13.2524	17.673	-4.57804	14.1268	23.2829	-3.39416	13.6896	20.4779	G	T	5	166	14
	X	17727261	CG6398	FBgn0030870	intronic	CG6398-in		0.030303	0.0166661	3.87724e-06	0.000188544	-2.21096	13.2511	17.673	-4.58461	14.1136	23.2829	-3.39778	13.6824	20.4779	T	C	5	165	14
	X	17733478	CG6398	FBgn0068277	intronic	CG6398-in		0.0301205	0.0164399	3.51045e-06	0.000178246	-2.20761	13.2578	17.673	-4.5856	14.1117	23.2829	-3.39661	13.6847	20.4779	T	A	5	166	11
	X	17741144	Ucp4A	FBgn0030872	synonymous	Ucp4A:5		0.0320513	0.0202257	6.1812e-06	0.00026986	-2.18144	13.3101	17.673	-4.56396	14.1549	23.2829	-3.3727	13.7325	20.4779	G	A	5	156	7
	X	17741908	Ucp4A	FBgn0030872	intergenic	Ucp4A-u3		0.0301205	0.0176188	3.75888e-06	0.000193258	-2.18079	13.3114	17.673	-4.5592	14.1645	23.2829	-3.36999	13.7379	20.4779	C	A	5	166	14
	X	17747353	CG32557	FBgn0052557	synonymous	CG32557-PA		0.0246914	0.00186718	1.68683e-07	9.08463e-06	-3.16344	13.2271	19.554	-5.74734	14.0812	25.5759	-4.45539	13.6542	22.565	G	A	4	162	9
	X	17749928	CG32557	FBgn0052557	intronic	CG32557-in		0.030303	0.0167543	3.89013e-06	0.00019049	-2.20982	13.2534	17.673	-4.58329	14.1163	23.2829	-3.39655	13.6848	20.4779	A	T	5	165	8
	X	17760358	mnb	FBgn0259168	intronic	mnb-in		0.0299401	0.0169982	3.58213e-06	0.0001854	-2.19548	13.282	17.673	-4.57504	14.1328	23.2829	-3.38526	13.7074	20.4779	C	G	5	167	11
	X	17761242	mnb	FBgn0259168	intronic	mnb-in		0.03125	0.0185232	5.73329e-06	0.00024952	-2.20448	13.264	17.673	-4.54775	14.1874	23.2829	-3.37611	13.7257	20.4779	T	G	5	160	7
	X	17761254	mnb	FBgn0259168	intronic	mnb-in		0.0322581	0.0175833	5.20382e-06	0.000220595	-2.21204	13.2489	17.673	-4.58845	14.106	23.2829	-3.40025	13.6774	20.4779	A	C	5	155	7
	X	17771278	mnb	FBgn0259168	intronic	mnb-in		0.0304878	0.0188807	3.13281e-06	0.000206538	-2.16933	13.3343	17.673	-4.58036	14.1221	23.2829	-3.37485	13.7282	20.4779	A	T	5	164	8
	X	17864014	Sh	FBgn0003380	intronic	Sh-in		0.0299401	0.0169982	3.58213e-06	0.0001854	-2.19548	13.282	17.673	-4.57504	14.1328	23.2829	-3.38526	13.7074	20.4779	C	T	5	167	9
	X	17890239	Sh	FBgn0003380	intronic	Sh-in		0.0299401	0.0169982	3.58213e-06	0.0001854	-2.19548	13.282	17.673	-4.57504	14.1328	23.2829	-3.38526	13.7074	20.4779	C	T	5	167	9
	X	17899831	Sh	FBgn0003380	intronic	Sh-in		0.0301205	0.0176365	3.87388e-06	0.000197092	-2.1852	13.3026	17.673	-4.57283	14.1372	23.2829	-3.37901	13.7199	20.4779	G	A	5	166	11
	X	17902369	CG12672	FBgn0030886	intergenic		844	0.0299401	0.0169982	3.58213e-06	0.0001854	-2.19548	13.282	17.673	-4.57504	14.1328	23.2829	-3.38526	13.7074	20.4779	G	A	5	167	9
	X	17902369	CG6867	FBgn0030887	intergenic		-15535	0.0299401	0.0169982	3.58213e-06	0.0001854	-2.19548	13.282	17.673	-4.57504	14.1328	23.2829	-3.38526	13.7074	20.4779	G	A	5	167	9
	X	17902369	Sh	FBgn0003380	intronic	Sh-in		0.0299401	0.0169982	3.58213e-06	0.0001854	-2.19548	13.282	17.673	-4.57504	14.1328	23.2829	-3.38526	13.7074	20.4779	G	A	5	167	9
	X	17902379	CG12672	FBgn0030886	intergenic		854	0.0318471	0.00837578	5.60404e-07	3.98953e-05	-2.21253	13.248	17.673	-4.58012	14.1226	23.2829	-3.39632	13.6853	20.4779	A	T	5	157	9
	X	17902379	CG6867	FBgn0030887	intergenic		-15525	0.0318471	0.00837578	5.60404e-07	3.98953e-05	-2.21253	13.248	17.673	-4.58012	14.1226	23.2829	-3.39632	13.6853	20.4779	A	T	5	157	9
	X	17902379	Sh	FBgn0003380	intronic	Sh-in		0.0318471	0.00837578	5.60404e-07	3.98953e-05	-2.21253	13.248	17.673	-4.58012	14.1226	23.2829	-3.39632	13.6853	20.4779	A	T	5	157	9
	X	17902380	CG12672	FBgn0030886	intergenic		855	0.0318471	0.00837578	5.60404e-07	3.98953e-05	-2.21253	13.248	17.673	-4.58012	14.1226	23.2829	-3.39632	13.6853	20.4779	A	T	5	157	10
	X	17902380	CG6867	FBgn0030887	intergenic		-15524	0.0318471	0.00837578	5.60404e-07	3.98953e-05	-2.21253	13.248	17.673	-4.58012	14.1226	23.2829	-3.39632	13.6853	20.4779	A	T	5	157	10
	X	17902380	Sh	FBgn0003380	intronic	Sh-in		0.0318471	0.00837578	5.60404e-07	3.98953e-05	-2.21253	13.248	17.673	-4.58012	14.1226	23.2829	-3.39632	13.6853	20.4779	A	T	5	157	10
	X	17927745	CG15373	FBgn0030889	intergenic		-10359	0.033557	0.00904129	7.84843e-07	4.84575e-05	-2.19984	13.2733	17.673	-4.54482	14.1932	23.2829	-3.37233	13.7333	20.4779	A	G	5	149	4
	X	17927745	CG6867	FBgn0030887	intergenic		5451	0.033557	0.00904129	7.84843e-07	4.84575e-05	-2.19984	13.2733	17.673	-4.54482	14.1932	23.2829	-3.37233	13.7333	20.4779	A	G	5	149	4
	X	17927745	Sh	FBgn0003380	intronic	Sh-in		0.033557	0.00904129	7.84843e-07	4.84575e-05	-2.19984	13.2733	17.673	-4.54482	14.1932	23.2829	-3.37233	13.7333	20.4779	A	G	5	149	4
	X	17929594	CG15373	FBgn0030889	intergenic		-8510	0.0299401	0.0169982	3.58213e-06	0.0001854	-2.19548	13.282	17.673	-4.57504	14.1328	23.2829	-3.38526	13.7074	20.4779	A	T	5	167	12
	X	17929594	CG6867	FBgn0030887	intergenic		7300	0.0299401	0.0169982	3.58213e-06	0.0001854	-2.19548	13.282	17.673	-4.57504	14.1328	23.2829	-3.38526	13.7074	20.4779	A	T	5	167	12
	X	17929594	Sh	FBgn0003380	intronic	Sh-in		0.0299401	0.0169982	3.58213e-06	0.0001854	-2.19548	13.282	17.673	-4.57504	14.1328	23.2829	-3.38526	13.7074	20.4779	A	T	5	167	12
	X	17938899	CG15373	FBgn0030889	missense	Sh-in		0.0479042	0.00530464	1.00442e-06	4.42469e-05	-2.04006	13.218	17.2982	-3.83897	14.0389	21.7169	-2.93951	13.6285	19.5075	T	C	8	167	18
	X	17938899	Sh	FBgn0003380	missense	CG15373:3		0.0479042	0.00530464	1.00442e-06	4.42469e-05	-2.04006	13.218	17.2982	-3.83897	14.0389	21.7169	-2.93951	13.6285	19.5075	T	C	8	167	18
	X	17949921	CG15373	FBgn0030889	intergenic		7258	0.0299401	0.0169982	3.58213e-06	0.0001854	-2.19548	13.282	17.673	-4.57504	14.1328	23.2829	-3.38526	13.7074	20.4779	A	G	5	167	10
	X	17949921	Dhc16F	FBgn0013809	intergenic		-8714	0.0299401	0.0169982	3.58213e-06	0.0001854	-2.19548	13.282	17.673	-4.57504	14.1328	23.2829	-3.38526	13.7074	20.4779	A	G	5	167	10
	X	17949921	Sh	FBgn0003380	intergenic	Sh-in		0.0299401	0.0169982	3.58213e-06	0.0001854	-2.19548	13.282	17.673	-4.57504	14.1328	23.2829	-3.38526	13.7074	20.4779	A	G	5	167	10
	X	18041754	ari-1	FBgn0017418	intergenic		-7647	0.0670732	0.00650061	7.04191e-06	0.000125717	-1.71837	13.1532	16.5899	-3.02992	13.9385	19.9983	-2.37415	13.5458	18.2941	G	C	11	164	7
	X	18041754	Frq1	FBgn0030897	intergenic		10072	0.0670732	0.00650061	7.04191e-06	0.000125717	-1.71837	13.1532	16.5899	-3.02992	13.9385	19.9983	-2.37415	13.5458	18.2941	G	C	11	164	7
	X	18318062	CG42323	FBgn0259223	intronic	CG42323-in		0.0301205	0.0176393	3.88608e-06	0.000196473	-2.18323	13.3065	17.673	-4.56635	14.1501	23.2829	-3.37479	13.7283	20.4779	A	T	5	166	16
	X	18736601	Pvf1	FBgn0030964	UTR	Pvf1-u3		0.0598802	0.0415049	7.16777e-06	0.000502618	-1.34999	13.2518	15.9518	-3.18919	14.0248	20.4032	-2.26959	13.6383	18.1775	T	G	10	167	12
	X	18907110	CG32541	FBgn0083450	missense	CG32541-cds		0.037037	0.0149698	5.75873e-06	0.000205146	-2.34426	13.1368	17.8253	-4.72861	13.9831	23.4404	-3.53643	13.56	20.6328	T	G	5	135	3
	X	18907110	CG42506	FBgn0260232	missense	CG42506-u5		0.037037	0.0149698	5.75873e-06	0.000205146	-2.34426	13.1368	17.8253	-4.72861	13.9831	23.4404	-3.53643	13.56	20.6328	T	G	5	135	3
	X	19173037	CG8028	FBgn0031010	synonymous	CG8028-cds		0.0538922	0.00186763	4.38291e-06	4.28099e-05	-2.14655	13.1821	17.4752	-3.42367	14.0377	20.885	-2.78511	13.6099	19.1801	T	C	9	167	17
	X	19243922	gfA	FBgn0086778	intergenic		1445	0.0316456	9.50236e-06	5.63722e-05	8.53847e-06	-3.95949	13.1569	21.0759	-4.02674	14.2366	22.29	-3.99311	13.6967	21.6829	G	A	5	158	10
	X	19243922	kek5	FBgn0031016	intergenic		-3296	0.0316456	9.50236e-06	5.63722e-05	8.53847e-06	-3.95949	13.1569	21.0759	-4.02674	14.2366	22.29	-3.99311	13.6967	21.6829	G	A	5	158	10
	X	19261629	kek5	FBgn0031016	intronic	kek5-in		0.089172	0.00159201	2.11343e-06	2.69872e-05	-1.79166	13.2028	16.7862	-2.8951	13.9796	19.7698	-2.34338	13.5912	18.278	A	G	14	157	6
	X	19440981	CG32532	FBgn0052532	intronic	CG32532-in		0.0653595	0.000695995	1.00739e-06	1.05874e-05	-2.25688	13.0788	17.5926	-3.54456	13.9105	20.9996	-2.90072	13.4946	19.2961	G	A	10	153	5
	X	19510159	CG14210	FBgn0031040	intergenic		-81	0.276074	5.58764e-05	1.14463e-05	8.56632e-06	-1.42014	12.6578	15.4981	-1.68756	13.546	16.9211	-1.55385	13.1019	16.2096	C	T	45	163	16
	X	19510159	Shawn	FBgn0031039	intergenic		512	0.276074	5.58764e-05	1.14463e-05	8.56632e-06	-1.42014	12.6578	15.4981	-1.68756	13.546	16.9211	-1.55385	13.1019	16.2096	C	T	45	163	16
	X	20583831	CG1324	FBgn0068446	intergenic		-21940	0.264151	0.00188951	1.27904e-06	2.37497e-05	-1.12407	12.8641	15.1123	-1.88763	13.5359	17.3111	-1.50585	13.2	16.2117	C	T	42	159	8
	X	20583831	run	FBgn0003300	intergenic		15483	0.264151	0.00188951	1.27904e-06	2.37497e-05	-1.12407	12.8641	15.1123	-1.88763	13.5359	17.3111	-1.50585	13.2	16.2117	C	T	42	159	8
	X	20583840	CG1324	FBgn0031129	intergenic		-21931	0.251572	0.00495616	6.72448e-06	0.000103663	-1.02124	12.8517	14.8942	-1.72569	13.5226	16.974	-1.37346	13.1872	15.9341	A	G	40	159	8
	X	20583840	run	FBgn0003300	intergenic		15492	0.251572	0.00495616	6.72448e-06	0.000103663	-1.02124	12.8517	14.8942	-1.72569	13.5226	16.974	-1.37346	13.1872	15.9341	A	G	40	159	8
	X	20583858	CG1324	FBgn0068446	intergenic		-21913	0.26875	0.000489016	1.51958e-06	1.03621e-05	-1.23579	12.8452	15.3168	-1.85541	13.5001	17.211	-1.5456	13.1727	16.2639	G	A	43	160	8
	X	20583858	run	FBgn0003300	intergenic		15510	0.26875	0.000489016	1.51958e-06	1.03621e-05	-1.23579	12.8452	15.3168	-1.85541	13.5001	17.211	-1.5456	13.1727	16.2639	G	A	43	160	8
	X	20683211	CG15450	FBgn0031132	intergenic		-9962	0.0239521	6.04735e-06	0.00140901	5.54884e-05	-4.5374	13.1961	22.2709	-3.57302	14.2356	21.3816	-4.05521	13.7159	21.8263	A	T	4	167	11
	X	20683211	CG32507	FBgn0052507	intergenic		31031	0.0239521	6.04735e-06	0.00140901	5.54884e-05	-4.5374	13.1961	22.2709	-3.57302	14.2356	21.3816	-4.05521	13.7159	21.8263	A	T	4	167	11
	X	20683211	shakB	FBgn0085387	intronic	shakB-in		0.0239521	6.04735e-06	0.00140901	5.54884e-05	-4.5374	13.1961	22.2709	-3.57302	14.2356	21.3816	-4.05521	13.7159	21.8263	A	T	4	167	11
	X	20683803	CG15450	FBgn0031132	intergenic		-9370	0.0243902	6.39495e-06	0.00161119	6.43246e-05	-4.53007	13.2108	22.2709	-3.54488	14.2918	21.3816	-4.03747	13.7513	21.8263	C	T	4	164	8
	X	20683803	CG32507	FBgn0052507	intergenic		31623	0.0243902	6.39495e-06	0.00161119	6.43246e-05	-4.53007	13.2108	22.2709	-3.54488	14.2918	21.3816	-4.03747	13.7513	21.8263	C	T	4	164	8
	X	20683803	shakB	FBgn0085387	intronic	shakB-in		0.0243902	6.39495e-06	0.00161119	6.43246e-05	-4.53007	13.2108	22.2709	-3.54488	14.2918	21.3816	-4.03747	13.7513	21.8263	C	T	4	164	8
	X	20802207	CG11227	FBgn0031139	synonymous	CG11227-PB		0.0239521	9.50816e-07	0.000220166	6.74509e-06	-4.8894	13.1793	22.9581	-4.11325	14.2097	22.4362	-4.50133	13.6945	22.6971	C	G	4	167	15
	X	20885397	CG11666	FBgn0040648	intergenic		29121	0.030303	1.11166e-06	0.00116812	2.3557e-05	-4.35466	13.0957	21.805	-3.26469	14.1778	20.7071	-3.80967	13.6367	21.2561	G	T	5	165	12
	X	20885397	r-cup	FBgn0031142	intergenic		-9020	0.030303	1.11166e-06	0.00116812	2.3557e-05	-4.35466	13.0957	21.805	-3.26469	14.1778	20.7071	-3.80967	13.6367	21.2561	G	T	5	165	12
Negative	2L	888088	CG15824	FBgn0031292	intergenic		3036	0.104167	2.33515e-06	0.000219742	7.9492e-06	-1.65828	3.7336	7.05017	-1.8807	5.6059	9.3673	-1.76949	4.66975	8.20873	G	A	10	96	3
Geotaxis	2L	888088	Lsp1beta	FBgn0002563	intergenic		-10559	0.104167	2.33515e-06	0.000219742	7.9492e-06	-1.65828	3.7336	7.05017	-1.8807	5.6059	9.3673	-1.76949	4.66975	8.20873	G	A	10	96	3
MSB	2L	1824284	CG31664	FBgn0051664	intergenic	CG31664-u3		0.0496454	5.05535e-06	0.000361963	1.20057e-05	-1.91294	3.78452	7.6104	-1.93344	5.53545	9.40233	-1.92319	4.65999	8.50637	T	A	7	141	9
	2L	1824561	CG31664	FBgn0051664	missense	CG31664-PB		0.030303	1.27587e-05	2.5417e-05	3.49201e-06	-2.22071	3.96117	8.4026	-2.7099	5.64835	11.0681	-2.46531	4.80476	9.73537	G	A	5	165	17
	2L	1838286	CG31665	FBgn0051665	intronic	CG31665-in		0.189873	8.22508e-08	0.000509706	3.59405e-06	-1.22814	3.63983	6.0961	-1.02848	5.43559	7.49256	-1.12831	4.53771	6.79433	T	C	30	158	11
	2L	1844320	CG31665	FBgn0051665	missense	CG31665-cds		0.165605	2.02729e-07	6.45758e-05	9.74661e-07	-1.23953	3.66231	6.14136	-1.2199	5.34568	7.78548	-1.22971	4.50399	6.96342	C	G	26	157	10
	2L	1851402	CG31665	FBgn0051665	intronic	CG31665-in		0.0304878	1.1621e-05	2.66034e-05	3.47864e-06	-2.22901	3.94457	8.4026	-2.71164	5.64488	11.0681	-2.47032	4.79473	9.73537	G	T	5	164	16
	2L	1902793	CG7337	FBgn0031374	intronic	CG7337-in		0.0696203	1.47215e-05	7.81443e-05	8.96158e-06	-1.55957	3.91674	7.03587	-1.79477	5.60503	9.19457	-1.67717	4.76088	8.11522	A	C	11	158	18
	2L	1907174	CG7337	FBgn0031374	intronic	CG7337-in		0.0516129	7.80521e-06	9.04522e-05	7.80817e-06	-1.86524	3.94102	7.6715	-2.07864	5.63527	9.79256	-1.97194	4.78815	8.73203	G	T	8	155	16
	2L	1922085	CG7337	FBgn0031374	intronic	CG7337-in		0.0301205	1.95881e-05	3.15736e-05	5.20977e-06	-2.20376	3.99507	8.4026	-2.69435	5.67945	11.0681	-2.44906	4.83726	9.73537	G	A	5	166	17
	2L	1953828	erm	FBgn0031375	intronic	erm-in		0.0365854	2.01208e-05	2.96204e-06	1.15586e-06	-2.01474	3.98419	8.01366	-2.76378	5.65422	11.1818	-2.38926	4.8192	9.59772	T	A	6	164	14
	2L	1970248	Der-1	FBgn0031376	intergenic		-3878	0.0432099	1.15796e-06	8.91028e-05	2.87794e-06	-2.12356	3.94883	8.19596	-2.17398	5.64252	9.99048	-2.14877	4.79568	9.09322	C	T	7	162	14
	2L	1970248	tRNA:CR31942	FBgn0051942	intergenic		4750	0.0432099	1.15796e-06	8.91028e-05	2.87794e-06	-2.12356	3.94883	8.19596	-2.17398	5.64252	9.99048	-2.14877	4.79568	9.09322	C	T	7	162	14
	2L	1970263	Der-1	FBgn0031376	intergenic		-3863	0.0432099	1.15796e-06	8.91028e-05	2.87794e-06	-2.12356	3.94883	8.19596	-2.17398	5.64252	9.99048	-2.14877	4.79568	9.09322	A	T	7	162	13
	2L	1970263	tRNA:CR31942	FBgn0051942	intergenic		4765	0.0432099	1.15796e-06	8.91028e-05	2.87794e-06	-2.12356	3.94883	8.19596	-2.17398	5.64252	9.99048	-2.14877	4.79568	9.09322	A	T	7	162	13
	2L	2680966	CG31690	FBgn0051690	intronic	CG31690-in		0.0304878	9.09414e-06	0.000107118	8.5065e-06	-2.2833	4.01066	8.57727	-2.5227	5.68941	10.7348	-2.403	4.85004	9.65604	C	T	5	164	13
	2L	2740348	Hrs	FBgn0031450	intronic	Hrs-in		0.0573248	8.13854e-06	7.62205e-05	6.56796e-06	-1.73214	3.90297	7.36726	-1.95802	5.56994	9.48598	-1.84508	4.73646	8.42662	A	C	9	157	19
	2L	2743683	CG9961	FBgn0031451	missense	CG9961-PA		0.0754717	1.08479e-05	3.7082e-05	4.80216e-06	-1.49462	3.89454	6.88378	-1.77811	5.51549	9.0717	-1.63636	4.70501	7.97774	G	A	12	159	14
	2L	2743802	CG9961	FBgn0031451	missense	CG9961-PA		0.0754717	1.08479e-05	3.7082e-05	4.80216e-06	-1.49462	3.89454	6.88378	-1.77811	5.51549	9.0717	-1.63636	4.70501	7.97774	T	C	12	159	20
	2L	2743803	CG9961	FBgn0031451	synonymous	CG9961-PA		0.0754717	1.08479e-05	3.7082e-05	4.80216e-06	-1.49462	3.89454	6.88378	-1.77811	5.51549	9.0717	-1.63636	4.70501	7.97774	G	A	12	159	22
	2L	2744501	CG9961	FBgn0031451	missense	CG9961-PA		0.0559006	1.39876e-05	8.74203e-05	9.88794e-06	-1.70638	3.95449	7.36726	-1.94249	5.601	9.48598	-1.82444	4.77775	8.42662	T	G	9	161	14
	2L	2744545	CG9961	FBgn0031451	intronic	CG9961-in		0.0604027	1.0785e-05	8.06194e-05	7.74159e-06	-1.72471	3.91784	7.36726	-1.94416	5.59767	9.48598	-1.83443	4.75776	8.42662	A	C	9	149	15
	2L	2744556	CG9961	FBgn0031451	intronic	CG9961-in		0.05625	8.42383e-06	6.86151e-05	6.37949e-06	-1.72448	3.9183	7.36726	-1.95923	5.56753	9.48598	-1.84185	4.74291	8.42662	T	G	9	160	16
	2L	2744570	CG9961	FBgn0031451	intronic	CG9961-in		0.05625	8.42383e-06	6.86151e-05	6.37949e-06	-1.72448	3.9183	7.36726	-1.95923	5.56753	9.48598	-1.84185	4.74291	8.42662	T	C	9	160	16
	2L	2748831	CG9894	FBgn0031453	intergenic		-3968	0.0596026	1.30295e-05	7.54396e-05	9.0175e-06	-1.72674	3.91377	7.36726	-1.96755	5.55088	9.48598	-1.84715	4.73232	8.42662	T	C	9	151	8
	2L	2748831	Pgk	FBgn0250906	intergenic		309	0.0596026	1.30295e-05	7.54396e-05	9.0175e-06	-1.72674	3.91377	7.36726	-1.96755	5.55088	9.48598	-1.84715	4.73232	8.42662	T	C	9	151	8
	2L	2757681	CG9894	FBgn0068186	intergenic		1075	0.0617284	6.97781e-06	0.00313347	8.63355e-05	-1.61813	3.86001	7.09628	-1.36582	5.59187	8.32351	-1.49198	4.72594	7.70989	A	G	10	162	22
	2L	2757681	CG9960	FBgn0031454	intergenic		-746	0.0617284	6.97781e-06	0.00313347	8.63355e-05	-1.61813	3.86001	7.09628	-1.36582	5.59187	8.32351	-1.49198	4.72594	7.70989	A	G	10	162	22
	2L	2950674	lilli	FBgn0041111	synonymous	lilli:15		0.0974026	4.98025e-06	0.00198583	5.95593e-05	-1.38457	3.86114	6.63027	-1.23242	5.58616	8.05101	-1.3085	4.72365	7.34064	A	C	15	154	14
	2L	2950692	lilli	FBgn0041111	synonymous	lilli:15		0.0855263	9.72434e-06	0.000625729	3.17602e-05	-1.41021	3.79807	6.61848	-1.42803	5.52076	8.37681	-1.41912	4.65941	7.49765	C	T	13	152	15
	2L	3056176	CG3523	FBgn0027571	intergenic		-439	0.0691824	5.34668e-07	0.00170281	1.89354e-05	-1.74357	3.88017	7.36732	-1.40807	5.66027	8.47641	-1.57582	4.77022	7.92186	T	G	11	159	10
	2L	3056176	snRNA:U5:23D	FBgn0003934	intergenic		7345	0.0691824	5.34668e-07	0.00170281	1.89354e-05	-1.74357	3.88017	7.36732	-1.40807	5.66027	8.47641	-1.57582	4.77022	7.92186	T	G	11	159	10
	2L	3056210	CG3523	FBgn0027571	intergenic		-405	0.0636943	3.99009e-06	0.00353611	7.40877e-05	-1.63934	3.83916	7.11784	-1.35163	5.56745	8.27071	-1.49549	4.70331	7.69428	T	C	10	157	10
	2L	3056210	snRNA:U5:23D	FBgn0003934	intergenic		7379	0.0636943	3.99009e-06	0.00353611	7.40877e-05	-1.63934	3.83916	7.11784	-1.35163	5.56745	8.27071	-1.49549	4.70331	7.69428	T	C	10	157	10
	2L	3101668	toc	FBgn0015600	intronic	toc-in		0.147436	6.83843e-06	0.000114513	7.87129e-06	-1.15049	3.76307	6.06404	-1.24194	5.4114	7.89529	-1.19622	4.58723	6.97967	T	G	23	156	11
	2L	3151912	Mad	FBgn0011648	intronic	Mad-in		0.05	0.000281459	4.60586e-06	7.38893e-06	-1.52582	3.96435	7.016	-2.38155	5.59949	10.3626	-1.95369	4.78192	8.6893	G	A	8	160	18
	2L	3265018	CG3347	FBgn0031513	intergenic		-4419	0.0432099	4.30376e-06	0.000214175	9.52082e-06	-1.99567	3.92677	7.91812	-2.05277	5.62225	9.72779	-2.02422	4.77451	8.82295	G	A	7	162	14
	2L	3265018	CG34393	FBgn0085422	intergenic		65398	0.0432099	4.30376e-06	0.000214175	9.52082e-06	-1.99567	3.92677	7.91812	-2.05277	5.62225	9.72779	-2.02422	4.77451	8.82295	G	A	7	162	14
	2L	3314766	CG3277	FBgn0031518	intronic	CG3277-in		0.084507	9.04341e-06	8.43258e-05	9.575e-06	-1.58576	3.92099	7.0925	-1.73166	5.51442	8.97775	-1.65871	4.7177	8.03512	G	A	12	142	12
	2L	3343260	E23	FBgn0020445	intronic	E23-in		0.056962	4.21451e-06	0.000327181	1.23532e-05	-1.76408	3.89154	7.41969	-1.78248	5.61754	9.1825	-1.77328	4.75454	8.3011	C	T	9	158	11
	2L	3345137	E23	FBcl0703132	intronic	E23-in		0.206452	0.000709005	1.60179e-06	6.5268e-06	-0.762673	3.74613	5.27147	-1.33709	5.16717	7.84135	-1.04988	4.45665	6.55641	A	T	32	155	13
	2L	3345391	E23	FBgn0020445	intronic	E23-in		0.0864198	0.000136099	7.04091e-06	5.49715e-06	-1.21048	3.86884	6.2898	-1.78193	5.48672	9.05057	-1.4962	4.67778	7.67019	A	C	14	162	14
	2L	3346306	E23	FBcl0703132	intronic	E23-in		0.04375	4.37944e-06	0.000233679	9.69173e-06	-2.00037	3.91738	7.91812	-2.04704	5.6337	9.72779	-2.02371	4.77554	8.82295	G	T	7	160	18
	2L	3348071	E23	FBgn0020445	intronic	E23-in		0.100671	0.000471423	8.71333e-06	1.41758e-05	-1.08533	3.84662	6.01729	-1.72734	5.39133	8.84601	-1.40634	4.61898	7.43165	T	C	15	149	14
	2L	3348940	E23	FBcl0703132	intronic	E23-in		0.189542	0.00484267	6.20725e-06	5.16375e-05	-0.677418	3.83956	5.1944	-1.34297	5.32176	8.0077	-1.01019	4.58066	6.60105	G	A	29	153	11
	2L	3434004	CG2772	FBgn0031533	intergenic		-11993	0.283871	2.5071e-07	1.53228e-05	3.57625e-07	-1.01278	3.53712	5.56269	-1.08537	5.16424	7.33497	-1.04907	4.35068	6.44883	T	C	44	155	8
	2L	3434004	CG31952	FBgn0051952	intergenic		16135	0.283871	2.5071e-07	1.53228e-05	3.57625e-07	-1.01278	3.53712	5.56269	-1.08537	5.16424	7.33497	-1.04907	4.35068	6.44883	T	C	44	155	8
	2L	3469142	CG3238	FBgn0031540	synonymous	CG3238-cds		0.08	5.80891e-06	1.98609e-05	1.8092e-06	-1.50697	3.81837	6.83231	-1.81575	5.49117	9.12268	-1.66136	4.65477	7.97749	C	T	12	150	6
	2L	3598744	odd	FBgn0002985	intergenic		-5478	0.0949367	3.41843e-08	2.59317e-05	1.91779e-07	-1.66077	3.79817	7.1197	-1.605	5.51975	8.72975	-1.63288	4.65896	7.92472	A	G	15	158	17
	2L	3598744	sob	FBgn0004892	intergenic		17978	0.0949367	3.41843e-08	2.59317e-05	1.91779e-07	-1.66077	3.79817	7.1197	-1.605	5.51975	8.72975	-1.63288	4.65896	7.92472	A	G	15	158	17
	2L	3601903	odd	FBgn0002985	intergenic		-2319	0.0314465	3.45676e-06	0.000512106	1.605e-05	-2.3702	3.94127	8.68166	-2.28605	5.70221	10.2743	-2.32812	4.82174	9.47798	G	T	5	159	10
	2L	3601903	sob	FBgn0004892	intergenic		21137	0.0314465	3.45676e-06	0.000512106	1.605e-05	-2.3702	3.94127	8.68166	-2.28605	5.70221	10.2743	-2.32812	4.82174	9.47798	G	T	5	159	10
	2L	3782325	bowl	FBgn0004893	missense	bowl-cds		0.0314465	2.10219e-05	5.77656e-05	8.64975e-06	-2.22402	3.99159	8.43963	-2.63969	5.6821	10.9615	-2.43186	4.83684	9.70056	T	A	5	159	19
	2L	3793115	CG3921	FBgn0031571	synonymous	CG3921:3		0.0382166	5.49227e-06	9.63688e-05	6.73673e-06	-2.17021	3.96047	8.30088	-2.35764	5.65048	10.3658	-2.26392	4.80547	9.33332	C	T	6	157	18
	2L	3796256	CG3921	FBgn0031571	synonymous	CG3921:3		0.0657895	5.33735e-07	0.000476302	7.13842e-06	-1.8229	3.79587	7.44168	-1.64357	5.53079	8.81793	-1.73324	4.66333	8.12981	C	T	10	152	20
	2L	3796304	CG3921	FBgn0031571	synonymous	CG3921:3		0.0927152	9.92138e-06	0.000544264	2.88771e-05	-1.39338	3.78604	6.57279	-1.39608	5.47006	8.26221	-1.39473	4.62805	7.4175	A	G	14	151	21
	2L	3836765	slp1	FBgn0003430	intergenic		9628	0.0377358	4.43508e-05	2.22712e-05	6.26636e-06	-1.92289	3.94565	7.79143	-2.49185	5.59635	10.5801	-2.20737	4.771	9.18574	G	A	6	159	10
	2L	3836765	slp2	FBgn0004567	intergenic		-77	0.0377358	4.43508e-05	2.22712e-05	6.26636e-06	-1.92289	3.94565	7.79143	-2.49185	5.59635	10.5801	-2.20737	4.771	9.18574	G	A	6	159	10
	2L	3847854	CG3964	FBgn0045617	intergenic		-14827	0.0576923	0.000241574	2.16515e-06	4.04048e-06	-1.43642	3.93043	6.80327	-2.29502	5.54758	10.1376	-1.86572	4.739	8.47045	G	C	9	156	15
	2L	3847854	slp2	FBgn0004567	intergenic		8653	0.0576923	0.000241574	2.16515e-06	4.04048e-06	-1.43642	3.93043	6.80327	-2.29502	5.54758	10.1376	-1.86572	4.739	8.47045	G	C	9	156	15
	2L	3848937	CG3964	FBgn0031574	intergenic		-13744	0.0774194	5.92772e-05	3.09581e-06	2.279e-06	-1.38277	3.89516	6.66069	-2.00194	5.49257	9.49645	-1.69235	4.69386	8.07857	C	T	12	155	18
	2L	3848937	slp2	FBgn0004567	intergenic		9736	0.0774194	5.92772e-05	3.09581e-06	2.279e-06	-1.38277	3.89516	6.66069	-2.00194	5.49257	9.49645	-1.69235	4.69386	8.07857	C	T	12	155	18
	2L	3871003	Cep97	FBgn0031575	synonymous	Cep97-cds		0.141026	2.56699e-06	0.016923	0.00022903	-1.1834	3.72165	6.08845	-0.77247	5.53319	7.07813	-0.977934	4.62742	6.58329	C	T	22	156	21
	2L	3874577	capu	FBgn0000256	synonymous	capu:4		0.0461538	4.54849e-06	0.00013894	5.30717e-06	-2.08005	3.89365	8.05375	-2.25342	5.65598	10.1628	-2.16674	4.77481	9.10828	T	A	6	130	4
	2L	3879802	capu	FBgn0000256	nonsense	capu-cds		0.165563	1.9385e-06	0.000977701	2.0071e-05	-1.16224	3.69857	6.02304	-1.03817	5.4564	7.53275	-1.1002	4.57749	6.7779	C	T	25	151	12
	2L	3883833	capu	FBgn0000256	intronic	capu-in		0.0974026	8.29995e-06	0.000259639	1.39215e-05	-1.35503	3.80771	6.51777	-1.41662	5.50177	8.33501	-1.38582	4.65474	7.42639	C	G	15	154	13
	2L	3883835	capu	FBgn0000256	intronic	capu-in		0.0896552	2.37372e-06	0.000174062	5.75766e-06	-1.54216	3.80086	6.88518	-1.56238	5.53475	8.6595	-1.55227	4.6678	7.77234	C	T	13	145	13
	2L	3935465	CG31773	FBgn0051773	intergenic		21177	0.0496894	1.2473e-05	7.87501e-05	8.20242e-06	-1.80197	3.97546	7.5794	-2.06891	5.64483	9.78265	-1.93544	4.81015	8.68102	A	C	8	161	12
	2L	3935465	CG34176	FBgn0085205	intergenic		-68615	0.0496894	1.2473e-05	7.87501e-05	8.20242e-06	-1.80197	3.97546	7.5794	-2.06891	5.64483	9.78265	-1.93544	4.81015	8.68102	A	C	8	161	12
	2L	3935465	fred	FBgn0051774	intronic	fred-in		0.0496894	1.2473e-05	7.87501e-05	8.20242e-06	-1.80197	3.97546	7.5794	-2.06891	5.64483	9.78265	-1.93544	4.81015	8.68102	A	C	8	161	12
	2L	3935555	CG31773	FBgn0051773	intergenic		21267	0.0496894	1.13646e-05	7.31041e-05	7.45123e-06	-1.81859	3.94222	7.5794	-2.08024	5.62217	9.78265	-1.94941	4.7822	8.68102	T	A	8	161	11
	2L	3935555	CG34176	FBgn0085205	intergenic		-68525	0.0496894	1.13646e-05	7.31041e-05	7.45123e-06	-1.81859	3.94222	7.5794	-2.08024	5.62217	9.78265	-1.94941	4.7822	8.68102	T	A	8	161	11
	2L	3935555	fred	FBgn0051774	intronic	fred-in		0.0496894	1.13646e-05	7.31041e-05	7.45123e-06	-1.81859	3.94222	7.5794	-2.08024	5.62217	9.78265	-1.94941	4.7822	8.68102	T	A	8	161	11
	2L	3935593	CG31773	FBgn0051773	intergenic		21305	0.0493827	1.18576e-05	7.27527e-05	7.59546e-06	-1.81239	3.95462	7.5794	-2.07545	5.63175	9.78265	-1.94392	4.79319	8.68102	T	C	8	162	11
	2L	3935593	CG34176	FBgn0085205	intergenic		-68487	0.0493827	1.18576e-05	7.27527e-05	7.59546e-06	-1.81239	3.95462	7.5794	-2.07545	5.63175	9.78265	-1.94392	4.79319	8.68102	T	C	8	162	11
	2L	3935593	fred	FBgn0051774	intronic	fred-in		0.0493827	1.18576e-05	7.27527e-05	7.59546e-06	-1.81239	3.95462	7.5794	-2.07545	5.63175	9.78265	-1.94392	4.79319	8.68102	T	C	8	162	11
	2L	3935600	CG31773	FBgn0051773	intergenic		21312	0.0493827	1.18576e-05	7.27527e-05	7.59546e-06	-1.81239	3.95462	7.5794	-2.07545	5.63175	9.78265	-1.94392	4.79319	8.68102	T	A	8	162	11
	2L	3935600	CG34176	FBgn0085205	intergenic		-68480	0.0493827	1.18576e-05	7.27527e-05	7.59546e-06	-1.81239	3.95462	7.5794	-2.07545	5.63175	9.78265	-1.94392	4.79319	8.68102	T	A	8	162	11
	2L	3935600	fred	FBgn0051774	intronic	fred-in		0.0493827	1.18576e-05	7.27527e-05	7.59546e-06	-1.81239	3.95462	7.5794	-2.07545	5.63175	9.78265	-1.94392	4.79319	8.68102	T	A	8	162	11
	2L	3969848	CG31773	FBgn0051773	intergenic		55560	0.0718954	5.30386e-06	2.96115e-05	2.96652e-06	-1.6129	3.85292	7.07872	-1.90054	5.51446	9.31555	-1.75672	4.68369	8.19713	G	C	11	153	12
	2L	3969848	CG34176	FBgn0085205	intergenic		-34232	0.0718954	5.30386e-06	2.96115e-05	2.96652e-06	-1.6129	3.85292	7.07872	-1.90054	5.51446	9.31555	-1.75672	4.68369	8.19713	G	C	11	153	12
	2L	3969849	CG31773	FBgn0051773	intergenic		55561	0.083871	5.48835e-06	9.54577e-05	6.55985e-06	-1.48711	3.82885	6.80306	-1.64141	5.53232	8.81514	-1.56426	4.68058	7.8091	C	G	13	155	13
	2L	3969849	CG34176	FBgn0085205	intergenic		-34231	0.083871	5.48835e-06	9.54577e-05	6.55985e-06	-1.48711	3.82885	6.80306	-1.64141	5.53232	8.81514	-1.56426	4.68058	7.8091	C	G	13	155	13
	2L	3969859	CG31773	FBgn0051773	intergenic		55571	0.0705128	5.78944e-06	2.61585e-05	2.7313e-06	-1.60042	3.87788	7.07872	-1.89415	5.52724	9.31555	-1.74729	4.70256	8.19713	A	T	11	156	14
	2L	3969859	CG34176	FBgn0085205	intergenic		-34221	0.0705128	5.78944e-06	2.61585e-05	2.7313e-06	-1.60042	3.87788	7.07872	-1.89415	5.52724	9.31555	-1.74729	4.70256	8.19713	A	T	11	156	14
	2L	4010958	CG10039	FBgn0031581	intergenic		1959	0.178344	1.91479e-05	5.82182e-05	8.4001e-06	-1.01105	3.77041	5.7925	-1.20577	5.38378	7.79532	-1.10841	4.5771	6.79391	T	C	28	157	13
	2L	4010958	ed	FBgn0000547	intergenic		-20421	0.178344	1.91479e-05	5.82182e-05	8.4001e-06	-1.01105	3.77041	5.7925	-1.20577	5.38378	7.79532	-1.10841	4.5771	6.79391	T	C	28	157	13
	2L	4014043	CG10039	FBgn0031581	intergenic		5044	0.106667	3.96006e-05	2.75894e-05	7.80297e-06	-1.23422	3.84058	6.30902	-1.6115	5.41976	8.64275	-1.42286	4.63017	7.47589	T	A	16	150	12
	2L	4014043	ed	FBgn0000547	intergenic		-17336	0.106667	3.96006e-05	2.75894e-05	7.80297e-06	-1.23422	3.84058	6.30902	-1.6115	5.41976	8.64275	-1.42286	4.63017	7.47589	T	A	16	150	12
	2L	4014046	CG10039	FBgn0031581	intergenic		5047	0.12	4.57239e-05	2.43611e-05	7.80523e-06	-1.17789	3.82446	6.18024	-1.54643	5.41778	8.51064	-1.36216	4.62112	7.34544	T	A	18	150	11
	2L	4014046	ed	FBgn0000547	intergenic		-17333	0.12	4.57239e-05	2.43611e-05	7.80523e-06	-1.17789	3.82446	6.18024	-1.54643	5.41778	8.51064	-1.36216	4.62112	7.34544	T	A	18	150	11
	2L	4079440	ed	FBgn0000547	intronic	ed-in		0.0440252	0.000997722	6.25231e-06	1.91223e-05	-1.4631	3.99188	6.91808	-2.4744	5.63135	10.5802	-1.96875	4.81161	8.74912	A	G	7	159	13
	2L	4497526	dp	FBgn0053196	synonymous	dp:15		0.0429448	8.09658e-06	0.000675956	3.06501e-05	-1.96678	3.96937	7.90293	-1.90083	5.67395	9.47561	-1.93381	4.82166	8.68927	G	A	7	163	13
	2L	4717207	CG15631	FBgn0031626	intergenic		-15206	0.0617284	1.36523e-06	2.78316e-05	1.22322e-06	-1.74808	3.86407	7.36022	-1.92854	5.57516	9.43223	-1.83831	4.71961	8.39623	G	A	10	162	9
	2L	4717207	CG34351	FBgn0085380	intergenic		15619	0.0617284	1.36523e-06	2.78316e-05	1.22322e-06	-1.74808	3.86407	7.36022	-1.92854	5.57516	9.43223	-1.83831	4.71961	8.39623	G	A	10	162	9
	2L	4717207	Taf12L	FBgn0031623	intronic	CG34351-in		0.0617284	1.36523e-06	2.78316e-05	1.22322e-06	-1.74808	3.86407	7.36022	-1.92854	5.57516	9.43223	-1.83831	4.71961	8.39623	G	A	10	162	9
	2L	4719730	CG15631	FBgn0031626	intergenic		-12683	0.0490798	1.25505e-06	0.000182334	4.53332e-06	-1.94923	3.904	7.80246	-1.91758	5.6274	9.46256	-1.93341	4.7657	8.63251	G	A	8	163	16
	2L	4719730	CG34351	FBgn0085380	intergenic		18142	0.0490798	1.25505e-06	0.000182334	4.53332e-06	-1.94923	3.904	7.80246	-1.91758	5.6274	9.46256	-1.93341	4.7657	8.63251	G	A	8	163	16
	2L	4719730	Taf12L	FBgn0031623	intronic	CG34351-in		0.0490798	1.25505e-06	0.000182334	4.53332e-06	-1.94923	3.904	7.80246	-1.91758	5.6274	9.46256	-1.93341	4.7657	8.63251	G	A	8	163	16
	2L	4743467	CG15630	FBgn0031627	intronic	CG15630-in		0.0363636	8.78462e-06	0.000390918	2.03973e-05	-2.09524	3.96046	8.15095	-2.12376	5.68513	9.93265	-2.1095	4.8228	9.0418	G	C	6	165	11
	2L	4807934	CG15629	FBgn0031630	intergenic		-5091	0.0375	1.85259e-05	5.15998e-05	6.60592e-06	-2.00621	3.93828	7.95069	-2.38243	5.60645	10.3713	-2.19432	4.77236	9.161	C	G	6	160	13
	2L	4807934	Clect27	FBgn0031629	intergenic		6011	0.0375	1.85259e-05	5.15998e-05	6.60592e-06	-2.00621	3.93828	7.95069	-2.38243	5.60645	10.3713	-2.19432	4.77236	9.161	C	G	6	160	13
	2L	4809056	CG15629	FBgn0031630	intergenic		-3969	0.056962	4.8017e-07	9.57108e-06	3.98199e-07	-1.93436	3.87261	7.74133	-2.17449	5.57103	9.92001	-2.05443	4.72182	8.83067	G	A	9	158	5
	2L	4809056	Clect27	FBgn0031629	intergenic		7133	0.056962	4.8017e-07	9.57108e-06	3.98199e-07	-1.93436	3.87261	7.74133	-2.17449	5.57103	9.92001	-2.05443	4.72182	8.83067	G	A	9	158	5
	2L	4810518	CG15629	FBgn0031630	intergenic		-2507	0.0432099	7.43927e-06	8.1505e-05	5.73321e-06	-1.94415	3.93151	7.81981	-2.14725	5.59519	9.88969	-2.0457	4.76335	8.85475	G	A	7	162	18
	2L	4810518	Clect27	FBgn0031629	intergenic		8595	0.0432099	7.43927e-06	8.1505e-05	5.73321e-06	-1.94415	3.93151	7.81981	-2.14725	5.59519	9.88969	-2.0457	4.76335	8.85475	G	A	7	162	18
	2L	4810843	CG15629	FBgn0031630	intergenic		-2182	0.0443038	3.69046e-06	7.89462e-05	3.83574e-06	-1.94312	3.93357	7.81981	-2.14195	5.6058	9.88969	-2.04253	4.76968	8.85475	C	T	7	158	8
	2L	4810843	Clect27	FBgn0031629	intergenic		8920	0.0443038	3.69046e-06	7.89462e-05	3.83574e-06	-1.94312	3.93357	7.81981	-2.14195	5.6058	9.88969	-2.04253	4.76968	8.85475	C	T	7	158	8
	2L	4811076	CG15629	FBgn0031630	intergenic		-1949	0.0451613	9.99516e-06	0.00010953	8.09531e-06	-1.93405	3.95171	7.81981	-2.13982	5.61005	9.88969	-2.03693	4.78088	8.85475	G	A	7	155	7
	2L	4811076	Clect27	FBgn0031629	intergenic		9153	0.0451613	9.99516e-06	0.00010953	8.09531e-06	-1.93405	3.95171	7.81981	-2.13982	5.61005	9.88969	-2.03693	4.78088	8.85475	G	A	7	155	7
	2L	4813102	CG15629	FBgn0031630	UTR	CG15629-u5		0.0432099	7.08059e-06	8.29015e-05	5.74354e-06	-1.94612	3.92757	7.81981	-2.14507	5.59954	9.88969	-2.0456	4.76356	8.85475	A	G	7	162	19
	2L	4813386	CG15629	FBgn0031630	missense	CG15629-cds		0.0503145	8.3648e-06	2.5915e-05	2.84389e-06	-1.81003	3.90316	7.52322	-2.15057	5.53165	9.8328	-1.9803	4.71741	8.67801	T	G	8	159	17
	2L	4813446	CG15629	FBgn0031630	synonymous	CG15629-cds		0.0496894	1.11596e-05	0.000128456	9.98412e-06	-1.79383	3.93139	7.51905	-1.96288	5.57046	9.49622	-1.87836	4.75093	8.50764	G	T	8	161	16
	2L	4813763	CG15629	FBgn0031630	intronic	CG15629-in		0.0432099	7.43927e-06	8.1505e-05	5.73321e-06	-1.94415	3.93151	7.81981	-2.14725	5.59519	9.88969	-2.0457	4.76335	8.85475	C	T	7	162	12
	2L	4824370	CG15628	FBgn0031632	intronic	CG15628-in		0.15894	4.02851e-05	8.53428e-08	1.94301e-07	-1.02106	3.78803	5.83016	-1.65339	5.30749	8.61427	-1.33723	4.54776	7.22222	G	A	24	151	9
	2L	4824371	CG15628	FBgn0031632	intronic	CG15628-in		0.161074	2.11137e-05	1.12558e-08	3.6111e-08	-1.04986	3.68888	5.7886	-1.74373	5.2076	8.69505	-1.39679	4.44824	7.24182	A	G	24	149	9
	2L	4824431	CG15628	FBgn0031632	intronic	CG15628-in		0.163399	0.000236422	1.3109e-06	3.08442e-06	-0.918769	3.78251	5.62004	-1.49747	5.28943	8.28437	-1.20812	4.53597	6.95221	A	T	25	153	13
	2L	4834598	Ir25a	FBgn0031634	intronic	Ir25a-in		0.0559006	1.80236e-05	6.7661e-05	7.88337e-06	-1.6567	3.90915	7.22256	-1.93232	5.5673	9.43193	-1.79451	4.73822	8.32724	G	A	9	161	14
	2L	4965341	CG34124	FBgn0083960	UTR	CG34124-u3		0.0243902	4.85253e-06	0.00493446	0.00011111	-2.62672	3.99756	9.25099	-2.0638	5.76781	9.8954	-2.34526	4.88268	9.5732	A	G	4	164	13
	2L	5097797	CG4230	FBgn0031683	synonymous	CG4230:4		0.335404	2.7334e-05	2.01464e-05	4.7746e-06	0.803541	4.65639	3.04931	1.02348	6.51247	4.46552	0.913509	5.58443	3.75741	C	T	54	161	19
	2L	5097863	CG4230	FBgn0031683	synonymous	CG4230:4		0.374194	3.12674e-05	1.27759e-05	3.84172e-06	0.786189	4.67773	3.10535	1.03803	6.60027	4.5242	0.912111	5.639	3.81478	C	T	58	155	15
	2L	5233299	tkv	FBgn0003716	intronic	tkv-in		0.0943396	8.75912e-06	0.0013198	4.65592e-05	-1.359	3.85121	6.56922	-1.24348	5.56264	8.04961	-1.30124	4.70693	7.30941	T	C	15	159	12
	2L	6105647	stai	FBgn0051641	intronic	stai-in		0.322581	0.000811522	9.2886e-06	1.90454e-05	-0.649281	3.63771	4.93627	-1.0715	5.06752	7.21053	-0.860393	4.35262	6.0734	A	G	50	155	17
	2L	6565986	CG13766	FBgn0031834	synonymous	CG13766-PA		0.397436	8.15847e-06	0.00371806	0.000111277	-0.81203	3.44328	5.06734	-0.67759	5.18172	6.5369	-0.74481	4.3125	5.80212	C	G	62	156	15
	2L	6566388	CG13766	FBgn0031834	UTR	CG13766-u5		0.375	8.52206e-06	0.00111247	4.6015e-05	-0.84117	3.47045	5.15279	-0.796507	5.21327	6.80628	-0.818839	4.34186	5.97954	G	T	57	152	8
	2L	6742334	CG11221	FBgn0031855	intergenic		-174	0.0368098	2.06828e-06	0.000458027	1.2193e-05	-2.24226	3.96266	8.44718	-2.0956	5.70412	9.89532	-2.16893	4.83339	9.17125	A	C	6	163	13
	2L	6742334	TTLL3A	FBgn0031854	intergenic		2158	0.0368098	2.06828e-06	0.000458027	1.2193e-05	-2.24226	3.96266	8.44718	-2.0956	5.70412	9.89532	-2.16893	4.83339	9.17125	A	C	6	163	13
	2L	7078869	Pvf2	FBgn0031888	intronic	Pvf2-in		0.04375	3.28326e-05	3.75394e-05	7.79722e-06	-1.81359	3.95219	7.57937	-2.24396	5.57261	10.0605	-2.02877	4.7624	8.81995	T	A	7	160	14
	2L	7483426	CG42533	FBgn0260486	intergenic		6474	0.391026	2.03167e-05	1.13954e-05	2.73835e-06	-0.793452	3.48121	5.06811	-1.02157	5.01279	7.05592	-0.907509	4.247	6.06202	T	C	61	156	17
	2L	7483426	CG6441	FBgn0031920	intergenic		-13359	0.391026	2.03167e-05	1.13954e-05	2.73835e-06	-0.793452	3.48121	5.06811	-1.02157	5.01279	7.05592	-0.907509	4.247	6.06202	T	C	61	156	17
	2L	7483426	Pbprp5	FBgn0011283	missense	CG42533:11		0.391026	2.03167e-05	1.13954e-05	2.73835e-06	-0.793452	3.48121	5.06811	-1.02157	5.01279	7.05592	-0.907509	4.247	6.06202	T	C	61	156	17
	2L	7483448	CG42533	FBgn0260486	intergenic		6496	0.188679	2.19593e-05	4.74472e-06	1.6213e-06	-0.98185	3.72782	5.69152	-1.32606	5.31394	7.96605	-1.15395	4.52088	6.82878	A	G	30	159	17
	2L	7483448	CG6441	FBgn0031920	intergenic		-13337	0.188679	2.19593e-05	4.74472e-06	1.6213e-06	-0.98185	3.72782	5.69152	-1.32606	5.31394	7.96605	-1.15395	4.52088	6.82878	A	G	30	159	17
	2L	7483448	Pbprp5	FBgn0011283	intronic	CG42533-in		0.188679	2.19593e-05	4.74472e-06	1.6213e-06	-0.98185	3.72782	5.69152	-1.32606	5.31394	7.96605	-1.15395	4.52088	6.82878	A	G	30	159	17
	2L	7529048	Rapgap1	FBgn0085403	intronic	Rapgap1-in		0.0382166	0.000697136	8.27491e-06	1.56735e-05	-1.58964	3.9309	7.11017	-2.58753	5.57905	10.7541	-2.08858	4.75497	8.93214	T	A	6	157	18
	2L	8077876	Mcr	FBgn0020240	synonymous	Mcr:3		0.0493827	3.87047e-06	0.00472138	9.59243e-05	-1.86354	3.88443	7.61151	-1.4642	5.62538	8.55378	-1.66387	4.7549	8.08265	A	T	8	162	28
	2L	8184741	CG34134	FBgn0083970	intergenic		-5556	0.0377358	3.75838e-05	1.69991e-05	4.87969e-06	-1.96083	4.03458	7.95625	-2.55799	5.7041	10.8201	-2.25941	4.86934	9.38816	C	T	6	159	9
	2L	8184741	CG8486	FBgn0031993	intergenic		3410	0.0377358	3.75838e-05	1.69991e-05	4.87969e-06	-1.96083	4.03458	7.95625	-2.55799	5.7041	10.8201	-2.25941	4.86934	9.38816	C	T	6	159	9
	2L	8184741	fos28F	FBgn0013442	intronic	CG8486-in		0.0377358	3.75838e-05	1.69991e-05	4.87969e-06	-1.96083	4.03458	7.95625	-2.55799	5.7041	10.8201	-2.25941	4.86934	9.38816	C	T	6	159	9
	2L	8335406	CG14274	FBgn0032023	intergenic		-2906	0.103226	5.62459e-06	7.84244e-05	5.70089e-06	-1.36368	3.8552	6.58256	-1.50022	5.47553	8.47597	-1.43195	4.66536	7.52927	G	A	16	155	9
	2L	8335406	CG14275	FBgn0032022	intergenic		2495	0.103226	5.62459e-06	7.84244e-05	5.70089e-06	-1.36368	3.8552	6.58256	-1.50022	5.47553	8.47597	-1.43195	4.66536	7.52927	G	A	16	155	9
	2L	8554403	Sema-1a	FBgn0011259	intronic	Sema-1a-in		0.0509554	1.61952e-05	5.92465e-05	7.49712e-06	-1.72408	3.88352	7.33168	-2.07379	5.52179	9.66937	-1.89893	4.70266	8.50052	G	C	8	157	11
	2L	8568828	Sema-1a	FBgn0011259	intronic	Sema-1a-in		0.0608108	0.0003903	5.45419e-06	9.5977e-06	-1.39674	3.96651	6.75999	-2.25372	5.55525	10.0627	-1.82523	4.76088	8.41134	T	A	9	148	6
	2L	8568832	Sema-1a	FBgn0011259	intronic	Sema-1a-in		0.0608108	0.000369655	4.34641e-06	8.4014e-06	-1.4082	3.94359	6.75999	-2.28524	5.49221	10.0627	-1.84672	4.7179	8.41134	T	G	9	148	7
	2L	8568837	Sema-1a	FBgn0011259	intronic	Sema-1a-in		0.0608108	0.000339544	6.48166e-06	9.70296e-06	-1.41064	3.93872	6.75999	-2.2605	5.54168	10.0627	-1.83557	4.7402	8.41134	C	T	9	148	5
	2L	8568838	Sema-1a	FBgn0011259	intronic	Sema-1a-in		0.0604027	0.000347395	6.0143e-06	9.35828e-06	-1.40513	3.94974	6.75999	-2.26022	5.54224	10.0627	-1.83267	4.74599	8.41134	C	G	9	149	5
	2L	8568859	Sema-1a	FBgn0011259	intronic	Sema-1a-in		0.0551724	0.000318148	6.11824e-06	8.47474e-06	-1.47511	3.91771	6.86793	-2.35421	5.48293	10.1914	-1.91466	4.70032	8.52964	G	T	8	145	5
	2L	9513769	CG33298	FBgn0032120	intronic	CG33298-in		0.0263158	1.23736e-06	0.00016313	4.48547e-06	-2.74832	3.94014	9.43678	-2.70152	5.6468	11.0498	-2.72492	4.79347	10.2433	A	T	4	152	8
	2L	9527917	Oatp30B	FBgn0032123	intronic	Oatp30B-in		0.0516129	6.6416e-06	0.000345221	1.676e-05	-1.82932	3.88811	7.54674	-1.85567	5.5757	9.28704	-1.84249	4.7319	8.41689	A	G	8	155	22
	2L	9540664	CG17855	FBgn0260453	synonymous	CG17855-cds		0.0641026	8.45852e-07	3.74402e-05	1.33342e-06	-1.80605	3.84982	7.46191	-1.91641	5.52882	9.36163	-1.86123	4.68932	8.41177	T	C	10	156	20
	2L	9540769	CG17855	FBgn0032124	synonymous	CG17855:2		0.0986842	4.67158e-05	1.81132e-05	6.32597e-06	-1.26799	3.83405	6.37003	-1.66491	5.44834	8.77817	-1.46645	4.6412	7.5741	G	T	15	152	21
	2L	9540877	CG17855	FBgn0032124	synonymous	CG17855:2		0.108974	0.000115964	1.27174e-05	8.0697e-06	-1.11971	3.84564	6.08506	-1.5794	5.39797	8.55677	-1.34955	4.62181	7.32092	A	G	17	156	21
	2L	10409559	Ip259	FBgn0025366	UTR	RpS27A-in		0.0617284	0.000745412	8.95006e-06	1.79362e-05	-1.2546	3.96586	6.47506	-2.0575	5.58053	9.69552	-1.65605	4.77319	8.08529	C	T	10	162	21
	2L	10409559	RpS27A	FBgn0003942	UTR	Ip259-u3		0.0617284	0.000745412	8.95006e-06	1.79362e-05	-1.2546	3.96586	6.47506	-2.0575	5.58053	9.69552	-1.65605	4.77319	8.08529	C	T	10	162	21
	2L	10409596	Ip259	FBgn0025366	UTR	RpS27A-in		0.0679012	0.00229735	9.56003e-06	3.74809e-05	-1.08937	3.96828	6.14702	-1.9619	5.56707	9.49088	-1.52564	4.76768	7.81895	A	G	11	162	21
	2L	10409596	RpS27A	FBgn0003942	UTR	Ip259-u3		0.0679012	0.00229735	9.56003e-06	3.74809e-05	-1.08937	3.96828	6.14702	-1.9619	5.56707	9.49088	-1.52564	4.76768	7.81895	A	G	11	162	21
	2L	10509356	CG7384	FBgn0032262	intronic	CG7384-in		0.11465	8.30618e-06	0.00792531	0.000196923	-1.2397	3.78434	6.26374	-0.955688	5.58814	7.49952	-1.09769	4.68624	6.88163	T	G	18	157	13
	2L	10511372	Fatp	FBgn0021953	UTR	Fatp-u3		0.0728477	7.07475e-06	0.00381494	0.00010582	-1.57398	3.8475	6.99547	-1.30922	5.62302	8.24146	-1.4416	4.73526	7.61846	G	A	11	151	23
	2L	10647322	CG17097	FBgn0250852	intronic	CG17097:2		0.0266667	5.33061e-05	3.66978e-05	9.90328e-06	-2.32013	3.93115	8.57141	-2.97291	5.71762	11.6634	-2.64652	4.82438	10.1174	G	A	4	150	17
	2L	10678020	CG17104	FBgn0032275	missense	CG17104-cds		0.0440252	3.45093e-06	0.00230475	4.94919e-05	-1.96162	3.86804	7.79129	-1.67812	5.64688	9.00312	-1.81987	4.75746	8.3972	C	T	7	159	13
	2L	10681822	CG17105	FBgn0040496	intergenic		464	0.0337838	9.24903e-06	5.6832e-06	1.1239e-06	-2.30216	3.95651	8.56083	-2.94279	5.69184	11.5774	-2.62247	4.82418	10.0691	T	C	5	148	12
	2L	10681822	CG17107	FBgn0032280	intergenic		-153	0.0337838	9.24903e-06	5.6832e-06	1.1239e-06	-2.30216	3.95651	8.56083	-2.94279	5.69184	11.5774	-2.62247	4.82418	10.0691	T	C	5	148	12
	2L	10683441	CG17107	FBgn0032281	intergenic		1058	0.0428571	3.02194e-06	2.11644e-05	1.51917e-06	-2.09518	3.95602	8.14637	-2.46968	5.60729	10.5467	-2.28243	4.78166	9.34652	G	T	6	140	6
	2L	10683441	CG7299	FBgn0032282	intergenic		-326	0.0428571	3.02194e-06	2.11644e-05	1.51917e-06	-2.09518	3.95602	8.14637	-2.46968	5.60729	10.5467	-2.28243	4.78166	9.34652	G	T	6	140	6
	2L	10813480	Nos	FBgn0011676	intronic	Nos-in		0.0552147	3.93202e-06	0.00612793	0.000113219	-1.77235	3.91408	7.45877	-1.34343	5.66614	8.35301	-1.55789	4.79011	7.90589	T	C	9	163	21
	2L	10814964	Nos	FBgn0011676	intronic	Nos-in		0.0301205	4.45199e-06	0.000117755	6.17166e-06	-2.36257	4.00023	8.72536	-2.50126	5.70364	10.7062	-2.43191	4.85193	9.71576	T	C	5	166	12
	2L	10843793	CG17139	FBgn0032281	missense	CG17140-cds		0.0432099	8.88259e-06	0.00036371	1.77195e-05	-1.89676	3.88819	7.68171	-1.94217	5.60906	9.49339	-1.91946	4.74863	8.58755	T	C	7	162	17
	2L	10843793	CG17140	FBgn0260454	missense	CG17139-u3		0.0432099	8.88259e-06	0.00036371	1.77195e-05	-1.89676	3.88819	7.68171	-1.94217	5.60906	9.49339	-1.91946	4.74863	8.58755	T	C	7	162	17
	2L	10844412	CG17139	FBgn0260454	UTR	CG17140-u5		0.04375	8.54733e-06	0.000391309	1.83427e-05	-1.89934	3.88304	7.68171	-1.93067	5.63205	9.49339	-1.915	4.75755	8.58755	A	G	7	160	18
	2L	10844412	CG17140	FBgn0260453	UTR	CG17139-u3		0.04375	8.54733e-06	0.000391309	1.83427e-05	-1.89934	3.88304	7.68171	-1.93067	5.63205	9.49339	-1.915	4.75755	8.58755	A	G	7	160	18
	2L	10945898	CG14072	FBgn0032318	intergenic		7966	0.193548	1.44898e-05	7.06616e-05	7.8269e-06	-1.00119	3.75628	5.75865	-1.15347	5.3889	7.69584	-1.07733	4.57259	6.72725	A	C	30	155	16
	2L	10945898	CG33129	FBgn0053129	intergenic		-19005	0.193548	1.44898e-05	7.06616e-05	7.8269e-06	-1.00119	3.75628	5.75865	-1.15347	5.3889	7.69584	-1.07733	4.57259	6.72725	A	C	30	155	16
	2L	10945898	dpr2	FBgn0261871	intronic	dpr2-in		0.193548	1.44898e-05	7.06616e-05	7.8269e-06	-1.00119	3.75628	5.75865	-1.15347	5.3889	7.69584	-1.07733	4.57259	6.72725	A	C	30	155	16
	2L	11075936	Ast-C	FBgn0032336	intergenic		-229	0.0337838	2.41132e-05	8.14046e-05	9.11142e-06	-2.08504	3.91894	8.08901	-2.48504	5.61548	10.5856	-2.28504	4.76721	9.33729	A	T	5	148	4
	2L	11075936	CG14915	FBgn0068417	intergenic		4404	0.0337838	2.41132e-05	8.14046e-05	9.11142e-06	-2.08504	3.91894	8.08901	-2.48504	5.61548	10.5856	-2.28504	4.76721	9.33729	A	T	5	148	4
	2L	11075946	Ast-C	FBgn0032336	intergenic		-219	0.0526316	2.98063e-06	8.6545e-06	7.5951e-07	-2.00377	3.86741	7.87496	-2.38721	5.62956	10.404	-2.19549	4.74849	9.13947	T	G	7	133	3
	2L	11075946	CG14915	FBgn0032335	intergenic		4414	0.0526316	2.98063e-06	8.6545e-06	7.5951e-07	-2.00377	3.86741	7.87496	-2.38721	5.62956	10.404	-2.19549	4.74849	9.13947	T	G	7	133	3
	2L	11187234	ab	FBgn0259750	intergenic		6798	0.0617284	6.11331e-06	0.00312564	7.67069e-05	-1.65782	3.89294	7.20858	-1.3716	5.63585	8.37905	-1.51471	4.76439	7.79382	A	T	10	162	11
	2L	11187234	CG4788	FBgn0032354	intergenic		-23447	0.0617284	6.11331e-06	0.00312564	7.67069e-05	-1.65782	3.89294	7.20858	-1.3716	5.63585	8.37905	-1.51471	4.76439	7.79382	A	T	10	162	11
	2L	11189335	ab	FBgn0259750	intergenic		8899	0.105634	3.83845e-06	0.000401702	1.45133e-05	-1.45647	3.80962	6.72256	-1.38787	5.60967	8.38542	-1.42217	4.70965	7.55399	T	A	15	142	9
	2L	11189335	CG4788	FBgn0032354	intergenic		-21346	0.105634	3.83845e-06	0.000401702	1.45133e-05	-1.45647	3.80962	6.72256	-1.38787	5.60967	8.38542	-1.42217	4.70965	7.55399	T	A	15	142	9
	2L	11284738	Osi21	FBgn0032359	intronic	Osi21-in		0.218543	7.17431e-05	3.08379e-05	9.54679e-06	-0.875258	3.71442	5.46494	-1.14622	5.2222	7.51465	-1.01074	4.46831	6.48979	A	G	33	151	14
	2L	11284741	Osi21	FBgn0032359	intronic	Osi21-in		0.228758	4.37148e-05	3.96454e-06	2.04849e-06	-0.880642	3.71442	5.47571	-1.24536	5.2222	7.71292	-1.063	4.46831	6.59432	G	A	35	153	14
	2L	11469356	sala	FBgn0003313	intergenic		-16833	0.454545	2.00148e-06	0.0030278	5.19411e-05	-0.853804	3.29274	5.00035	-0.68908	5.14445	6.52261	-0.771442	4.2186	5.76148	C	T	70	154	20
	2L	11469356	salm	FBgn0261648	intergenic		23753	0.454545	2.00148e-06	0.0030278	5.19411e-05	-0.853804	3.29274	5.00035	-0.68908	5.14445	6.52261	-0.771442	4.2186	5.76148	C	T	70	154	20
	2L	12466874	bun	FBgn0259176	intergenic		6774	0.0454545	6.98672e-06	1.74765e-05	2.23965e-06	-1.92479	3.85594	7.70552	-2.39023	5.57394	10.3544	-2.15751	4.71494	9.02996	C	T	7	154	13
	2L	12466874	mir-967	FBgn0262203	intergenic		-29742	0.0454545	6.98672e-06	1.74765e-05	2.23965e-06	-1.92479	3.85594	7.70552	-2.39023	5.57394	10.3544	-2.15751	4.71494	9.02996	C	T	7	154	13
	2L	12466874	t-cup	FBgn0051858	intronic	bun-in		0.0454545	6.98672e-06	1.74765e-05	2.23965e-06	-1.92479	3.85594	7.70552	-2.39023	5.57394	10.3544	-2.15751	4.71494	9.02996	C	T	7	154	13
	2L	12757521	CG15483	FBgn0032457	intergenic		-2825	0.0566038	0.000315965	6.08297e-06	9.31185e-06	-1.4336	3.96289	6.83009	-2.23355	5.61138	10.0785	-1.83358	4.78713	8.45428	C	T	9	159	19
	2L	12757521	MRP	FBgn0032456	intergenic		12712	0.0566038	0.000315965	6.08297e-06	9.31185e-06	-1.4336	3.96289	6.83009	-2.23355	5.61138	10.0785	-1.83358	4.78713	8.45428	C	T	9	159	19
	2L	12853416	ACXC	FBgn0040508	intergenic		-59114	0.0377358	1.31855e-05	5.23845e-05	6.4462e-06	-2.0897	3.98619	8.16558	-2.43825	5.65982	10.5363	-2.26397	4.823	9.35095	C	G	6	159	10
	2L	12853416	kek1	FBgn0015399	intergenic		30629	0.0377358	1.31855e-05	5.23845e-05	6.4462e-06	-2.0897	3.98619	8.16558	-2.43825	5.65982	10.5363	-2.26397	4.823	9.35095	C	G	6	159	10
	2L	12919650	ACXB	FBgn0040509	synonymous	ACXB:8		0.14	0.00013045	1.03235e-05	6.98151e-06	-1.01474	3.74876	5.77824	-1.47172	5.32225	8.2657	-1.24323	4.53551	7.02197	T	C	21	150	23
	2L	12928704	ACXE	FBgn0040506	synonymous	ACXE:9		0.202614	4.10052e-05	4.13344e-06	2.08738e-06	-0.927756	3.67869	5.5342	-1.31056	5.2617	7.88282	-1.11916	4.47019	6.70851	A	G	31	153	12
	2L	12928762	ACXE	FBgn0040506	intronic	ACXE-in		0.206667	7.84293e-05	9.64407e-06	5.43256e-06	-0.915959	3.77425	5.60617	-1.28718	5.3629	7.93725	-1.10157	4.56857	6.77171	G	A	31	150	10
	2L	13194006	Edem2	FBgn0032480	synonymous	Edem2:4		0.16	4.04506e-07	0.000213574	3.54337e-06	-1.27045	3.66824	6.20914	-1.18862	5.36656	7.7438	-1.22954	4.5174	6.97647	C	T	24	150	16
	2L	13827855	Sop2	FBgn0001961	intergenic		-77	0.0261438	2.22897e-05	4.82916e-05	7.44967e-06	-2.4836	3.99141	8.95862	-2.96524	5.73877	11.6693	-2.72442	4.86509	10.3139	T	A	4	153	9
	2L	13827855	tam	FBgn0004406	intergenic		62	0.0261438	2.22897e-05	4.82916e-05	7.44967e-06	-2.4836	3.99141	8.95862	-2.96524	5.73877	11.6693	-2.72442	4.86509	10.3139	T	A	4	153	9
	2L	13962079	nimA	FBgn0261514	intronic	nimA-in		0.0246914	1.98438e-05	4.12252e-05	6.66222e-06	-2.4739	4.01082	8.95862	-2.97944	5.71037	11.6693	-2.72667	4.8606	10.3139	A	T	4	162	13
	2L	14838852	CG33309	FBgn0053309	intergenic		26267	0.188312	7.46294e-06	9.96531e-05	6.62773e-06	-1.02337	3.69444	5.74118	-1.12867	5.33891	7.59625	-1.07602	4.51667	6.66871	C	T	29	154	15
	2L	14838852	CG42682	FBgn0261568	intergenic		-3276	0.188312	7.46294e-06	9.96531e-05	6.62773e-06	-1.02337	3.69444	5.74118	-1.12867	5.33891	7.59625	-1.07602	4.51667	6.66871	C	T	29	154	15
	2L	14841373	CG33309	FBgn0053309	intergenic		28788	0.392405	6.72068e-06	0.00458394	0.000111927	-0.814497	3.46268	5.09167	-0.653127	5.26974	6.576	-0.733812	4.36621	5.83383	C	G	62	158	13
	2L	14841373	CG42682	FBgn0261568	intergenic		-755	0.392405	6.72068e-06	0.00458394	0.000111927	-0.814497	3.46268	5.09167	-0.653127	5.26974	6.576	-0.733812	4.36621	5.83383	C	G	62	158	13
	2L	14909512	CG42313	FBgn0259213	intronic	CG42313-in		0.38961	0.00473207	9.53009e-06	5.91124e-05	-0.536208	3.6894	4.76181	-1.04974	5.01031	7.10978	-0.792973	4.34985	5.9358	C	T	60	154	8
	2L	15281432	CG15263	FBgn0028853	intergenic		-3595	0.0347222	1.11529e-06	2.36531e-05	7.78096e-07	-2.38192	4.0373	8.80114	-2.65691	5.73721	11.051	-2.51942	4.88725	9.92609	A	T	5	144	3
	2L	15281432	UK114	FBgn0086691	intergenic		6372	0.0347222	1.11529e-06	2.36531e-05	7.78096e-07	-2.38192	4.0373	8.80114	-2.65691	5.73721	11.051	-2.51942	4.88725	9.92609	A	T	5	144	3
	2L	15322028	esg	FBgn0001981	intergenic		-11836	0.0432099	2.17887e-06	6.82475e-05	3.18683e-06	-2.07813	3.97617	8.13244	-2.2131	5.67064	10.0968	-2.14562	4.8234	9.11464	C	T	7	162	12
	2L	15322028	nht	FBgn0041103	intergenic		3127	0.0432099	2.17887e-06	6.82475e-05	3.18683e-06	-2.07813	3.97617	8.13244	-2.2131	5.67064	10.0968	-2.14562	4.8234	9.11464	C	T	7	162	12
	2L	15322204	esg	FBgn0001981	intergenic		-11660	0.0864198	9.38044e-06	0.000105762	8.66614e-06	-1.41234	3.91325	6.73792	-1.56181	5.59349	8.71712	-1.48708	4.75337	7.72752	C	T	14	162	13
	2L	15322204	nht	FBgn0041103	intergenic		3303	0.0864198	9.38044e-06	0.000105762	8.66614e-06	-1.41234	3.91325	6.73792	-1.56181	5.59349	8.71712	-1.48708	4.75337	7.72752	C	T	14	162	13
	2L	15345731	CG15258	FBgn0032563	intergenic		-15190	0.030303	1.86348e-05	6.72112e-06	1.83412e-06	-2.21097	4.02437	8.4463	-2.90403	5.69193	11.5	-2.5575	4.85815	9.97315	A	G	5	165	18
	2L	15345731	esg	FBgn0001981	intergenic		9581	0.030303	1.86348e-05	6.72112e-06	1.83412e-06	-2.21097	4.02437	8.4463	-2.90403	5.69193	11.5	-2.5575	4.85815	9.97315	A	G	5	165	18
	2L	15348885	CG15258	FBgn0032563	intergenic		-12036	0.0306748	1.52428e-05	6.19203e-06	1.5784e-06	-2.22421	3.99788	8.4463	-2.90168	5.69664	11.5	-2.56294	4.84726	9.97315	G	T	5	163	9
	2L	15348885	esg	FBgn0001981	intergenic		12735	0.0306748	1.52428e-05	6.19203e-06	1.5784e-06	-2.22421	3.99788	8.4463	-2.90168	5.69664	11.5	-2.56294	4.84726	9.97315	G	T	5	163	9
	2L	15352843	CG15258	FBgn0032563	intergenic		-8078	0.030303	1.86348e-05	6.72112e-06	1.83412e-06	-2.21097	4.02437	8.4463	-2.90403	5.69193	11.5	-2.5575	4.85815	9.97315	T	C	5	165	15
	2L	15352843	esg	FBgn0001981	intergenic		16693	0.030303	1.86348e-05	6.72112e-06	1.83412e-06	-2.21097	4.02437	8.4463	-2.90403	5.69193	11.5	-2.5575	4.85815	9.97315	T	C	5	165	15
	2L	15353087	CG15258	FBgn0032563	intergenic		-7834	0.0306748	2.15017e-05	6.59901e-06	2.10727e-06	-2.20031	4.04568	8.4463	-2.91643	5.66715	11.5	-2.55837	4.85642	9.97315	A	G	5	163	11
	2L	15353087	esg	FBgn0001981	intergenic		16937	0.0306748	2.15017e-05	6.59901e-06	2.10727e-06	-2.20031	4.04568	8.4463	-2.91643	5.66715	11.5	-2.55837	4.85642	9.97315	A	G	5	163	11
	2L	15353905	CG15258	FBgn0032563	intergenic		-7016	0.0326797	1.47547e-05	3.86669e-06	1.07335e-06	-2.23007	3.98616	8.4463	-2.93405	5.6319	11.5	-2.58206	4.80903	9.97315	G	A	5	153	7
	2L	15353905	esg	FBgn0001981	intergenic		17755	0.0326797	1.47547e-05	3.86669e-06	1.07335e-06	-2.23007	3.98616	8.4463	-2.93405	5.6319	11.5	-2.58206	4.80903	9.97315	G	A	5	153	7
	2L	15354771	CG15258	FBgn0032563	intergenic		-6150	0.030303	1.86348e-05	6.72112e-06	1.83412e-06	-2.21097	4.02437	8.4463	-2.90403	5.69193	11.5	-2.5575	4.85815	9.97315	G	A	5	165	9
	2L	15354771	esg	FBgn0001981	intergenic		18621	0.030303	1.86348e-05	6.72112e-06	1.83412e-06	-2.21097	4.02437	8.4463	-2.90403	5.69193	11.5	-2.5575	4.85815	9.97315	G	A	5	165	9
	2L	15354777	CG15258	FBgn0032563	intergenic		-6144	0.0322581	2.24637e-05	7.58034e-06	2.15486e-06	-2.21586	4.01457	8.4463	-2.89978	5.70043	11.5	-2.55782	4.8575	9.97315	C	T	5	155	10
	2L	15354777	esg	FBgn0001981	intergenic		18627	0.0322581	2.24637e-05	7.58034e-06	2.15486e-06	-2.21586	4.01457	8.4463	-2.89978	5.70043	11.5	-2.55782	4.8575	9.97315	C	T	5	155	10
	2L	15354863	CG15258	FBgn0032563	intergenic		-6058	0.0322581	2.24637e-05	7.58034e-06	2.15486e-06	-2.21586	4.01457	8.4463	-2.89978	5.70043	11.5	-2.55782	4.8575	9.97315	G	A	5	155	11
	2L	15354863	esg	FBgn0001981	intergenic		18713	0.0322581	2.24637e-05	7.58034e-06	2.15486e-06	-2.21586	4.01457	8.4463	-2.89978	5.70043	11.5	-2.55782	4.8575	9.97315	G	A	5	155	11
	2L	15354930	CG15258	FBgn0032563	intergenic		-5991	0.0308642	1.66125e-05	7.40375e-06	1.84619e-06	-2.22637	3.99356	8.4463	-2.91467	5.67066	11.5	-2.57052	4.83211	9.97315	G	A	5	162	9
	2L	15354930	esg	FBgn0001981	intergenic		18780	0.0308642	1.66125e-05	7.40375e-06	1.84619e-06	-2.22637	3.99356	8.4463	-2.91467	5.67066	11.5	-2.57052	4.83211	9.97315	G	A	5	162	9
	2L	15354942	CG15258	FBgn0032563	intergenic		-5979	0.03125	1.70658e-05	6.90975e-06	1.73339e-06	-2.21457	4.01715	8.4463	-2.89469	5.71062	11.5	-2.55463	4.86388	9.97315	G	T	5	160	9
	2L	15354942	esg	FBgn0001981	intergenic		18792	0.03125	1.70658e-05	6.90975e-06	1.73339e-06	-2.21457	4.01715	8.4463	-2.89469	5.71062	11.5	-2.55463	4.86388	9.97315	G	T	5	160	9
	2L	15354968	CG15258	FBgn0032563	intergenic		-5953	0.0304878	1.96653e-05	7.08587e-06	1.99955e-06	-2.21175	4.02281	8.4463	-2.894	5.71201	11.5	-2.55287	4.86741	9.97315	T	C	5	164	10
	2L	15354968	esg	FBgn0001981	intergenic		18818	0.0304878	1.96653e-05	7.08587e-06	1.99955e-06	-2.21175	4.02281	8.4463	-2.894	5.71201	11.5	-2.55287	4.86741	9.97315	T	C	5	164	10
	2L	15355294	CG15258	FBgn0032563	intergenic		-5627	0.030303	1.86348e-05	6.72112e-06	1.83412e-06	-2.21097	4.02437	8.4463	-2.90403	5.69193	11.5	-2.5575	4.85815	9.97315	G	C	5	165	10
	2L	15355294	esg	FBgn0001981	intergenic		19144	0.030303	1.86348e-05	6.72112e-06	1.83412e-06	-2.21097	4.02437	8.4463	-2.90403	5.69193	11.5	-2.5575	4.85815	9.97315	G	C	5	165	10
	2L	15355770	CG15258	FBgn0032563	intergenic		-5151	0.0322581	2.65828e-05	3.84671e-06	1.51175e-06	-2.19974	4.04681	8.4463	-2.91575	5.66851	11.5	-2.55774	4.85766	9.97315	G	C	5	155	11
	2L	15355770	esg	FBgn0001981	intergenic		19620	0.0322581	2.65828e-05	3.84671e-06	1.51175e-06	-2.19974	4.04681	8.4463	-2.91575	5.66851	11.5	-2.55774	4.85766	9.97315	G	C	5	155	11
	2L	15358228	CG15258	FBgn0032563	intergenic		-2693	0.030303	1.86348e-05	6.72112e-06	1.83412e-06	-2.21097	4.02437	8.4463	-2.90403	5.69193	11.5	-2.5575	4.85815	9.97315	A	G	5	165	14
	2L	15358228	esg	FBgn0001981	intergenic		22078	0.030303	1.86348e-05	6.72112e-06	1.83412e-06	-2.21097	4.02437	8.4463	-2.90403	5.69193	11.5	-2.5575	4.85815	9.97315	A	G	5	165	14
	2L	15358356	CG15258	FBgn0032563	intergenic		-2565	0.030303	1.86348e-05	6.72112e-06	1.83412e-06	-2.21097	4.02437	8.4463	-2.90403	5.69193	11.5	-2.5575	4.85815	9.97315	C	T	5	165	10
	2L	15358356	esg	FBgn0001981	intergenic		22206	0.030303	1.86348e-05	6.72112e-06	1.83412e-06	-2.21097	4.02437	8.4463	-2.90403	5.69193	11.5	-2.5575	4.85815	9.97315	C	T	5	165	10
	2L	15359420	CG15258	FBgn0032563	intergenic		-1501	0.0379747	1.77339e-06	3.20005e-06	3.10679e-07	-2.23077	3.96037	8.42192	-2.72735	5.64098	11.0957	-2.47906	4.80068	9.7588	A	T	6	158	9
	2L	15359420	esg	FBgn0001981	intergenic		23270	0.0379747	1.77339e-06	3.20005e-06	3.10679e-07	-2.23077	3.96037	8.42192	-2.72735	5.64098	11.0957	-2.47906	4.80068	9.7588	A	T	6	158	9
	2L	15362198	CG15258	FBgn0032563	intergenic		571	0.0304878	1.94787e-05	7.0103e-06	1.92751e-06	-2.21261	4.02107	8.4463	-2.90678	5.68643	11.5	-2.5597	4.85375	9.97315	G	C	5	164	9
	2L	15362198	wor	FBgn0001983	intergenic		-61095	0.0304878	1.94787e-05	7.0103e-06	1.92751e-06	-2.21261	4.02107	8.4463	-2.90678	5.68643	11.5	-2.5597	4.85375	9.97315	G	C	5	164	9
	2L	15363261	CG15258	FBgn0032563	intergenic		1634	0.030303	1.86348e-05	6.72112e-06	1.83412e-06	-2.21097	4.02437	8.4463	-2.90403	5.69193	11.5	-2.5575	4.85815	9.97315	T	A	5	165	10
	2L	15363261	wor	FBgn0001983	intergenic		-60032	0.030303	1.86348e-05	6.72112e-06	1.83412e-06	-2.21097	4.02437	8.4463	-2.90403	5.69193	11.5	-2.5575	4.85815	9.97315	T	A	5	165	10
	2L	15364143	CG15258	FBgn0032563	intergenic		2516	0.0394737	1.66472e-06	4.42186e-06	3.80889e-07	-2.24572	3.93049	8.42192	-2.72127	5.65314	11.0957	-2.48349	4.79181	9.7588	C	A	6	152	9
	2L	15364143	wor	FBgn0001983	intergenic		-59150	0.0394737	1.66472e-06	4.42186e-06	3.80889e-07	-2.24572	3.93049	8.42192	-2.72127	5.65314	11.0957	-2.48349	4.79181	9.7588	C	A	6	152	9
	2L	15365887	CG15258	FBgn0032563	intergenic		4260	0.0368098	2.55064e-06	5.01214e-06	5.48955e-07	-2.21915	3.98361	8.42192	-2.70856	5.67857	11.0957	-2.46385	4.83109	9.7588	G	T	6	163	20
	2L	15365887	wor	FBgn0001983	intergenic		-57406	0.0368098	2.55064e-06	5.01214e-06	5.48955e-07	-2.21915	3.98361	8.42192	-2.70856	5.67857	11.0957	-2.46385	4.83109	9.7588	G	T	6	163	20
	2L	15366029	CG15258	FBgn0032563	intergenic		4402	0.0368098	2.55064e-06	5.01214e-06	5.48955e-07	-2.21915	3.98361	8.42192	-2.70856	5.67857	11.0957	-2.46385	4.83109	9.7588	A	G	6	163	15
	2L	15366029	wor	FBgn0001983	intergenic		-57264	0.0368098	2.55064e-06	5.01214e-06	5.48955e-07	-2.21915	3.98361	8.42192	-2.70856	5.67857	11.0957	-2.46385	4.83109	9.7588	A	G	6	163	15
	2L	15366074	CG15258	FBgn0032563	intergenic		4447	0.0368098	2.55064e-06	5.01214e-06	5.48955e-07	-2.21915	3.98361	8.42192	-2.70856	5.67857	11.0957	-2.46385	4.83109	9.7588	A	T	6	163	11
	2L	15366074	wor	FBgn0001983	intergenic		-57219	0.0368098	2.55064e-06	5.01214e-06	5.48955e-07	-2.21915	3.98361	8.42192	-2.70856	5.67857	11.0957	-2.46385	4.83109	9.7588	A	T	6	163	11
	2L	15368820	CG15258	FBgn0032563	intergenic		7193	0.0397351	2.62062e-06	6.32796e-06	6.42778e-07	-2.22783	3.96625	8.42192	-2.70548	5.68473	11.0957	-2.46666	4.82549	9.7588	A	C	6	151	13
	2L	15368820	wor	FBgn0001983	intergenic		-54473	0.0397351	2.62062e-06	6.32796e-06	6.42778e-07	-2.22783	3.96625	8.42192	-2.70548	5.68473	11.0957	-2.46666	4.82549	9.7588	A	C	6	151	13
	2L	15369067	CG15258	FBgn0032563	intergenic		7440	0.037037	2.79453e-06	5.45022e-06	6.06768e-07	-2.21589	3.99013	8.42192	-2.70606	5.68356	11.0957	-2.46098	4.83684	9.7588	T	G	6	162	17
	2L	15369067	wor	FBgn0001983	intergenic		-54226	0.037037	2.79453e-06	5.45022e-06	6.06768e-07	-2.21589	3.99013	8.42192	-2.70606	5.68356	11.0957	-2.46098	4.83684	9.7588	T	G	6	162	17
	2L	15369714	CG15258	FBgn0032563	intergenic		8087	0.0490798	2.40451e-06	3.78648e-05	2.11854e-06	-1.93881	3.95667	7.83429	-2.14364	5.66755	9.95482	-2.04122	4.81211	8.89456	C	A	8	163	14
	2L	15369714	wor	FBgn0001983	intergenic		-53579	0.0490798	2.40451e-06	3.78648e-05	2.11854e-06	-1.93881	3.95667	7.83429	-2.14364	5.66755	9.95482	-2.04122	4.81211	8.89456	C	A	8	163	14
	2L	15369813	CG15258	FBgn0032563	intergenic		8186	0.0490798	2.40451e-06	3.78648e-05	2.11854e-06	-1.93881	3.95667	7.83429	-2.14364	5.66755	9.95482	-2.04122	4.81211	8.89456	G	A	8	163	14
	2L	15369813	wor	FBgn0001983	intergenic		-53480	0.0490798	2.40451e-06	3.78648e-05	2.11854e-06	-1.93881	3.95667	7.83429	-2.14364	5.66755	9.95482	-2.04122	4.81211	8.89456	G	A	8	163	14
	2L	15370087	CG15258	FBgn0032563	intergenic		8460	0.0621118	2.45868e-05	2.71817e-05	5.60671e-06	-1.57255	3.92372	7.06881	-1.97566	5.63716	9.58848	-1.77411	4.78044	8.32865	G	A	10	161	9
	2L	15370087	wor	FBgn0001983	intergenic		-53206	0.0621118	2.45868e-05	2.71817e-05	5.60671e-06	-1.57255	3.92372	7.06881	-1.97566	5.63716	9.58848	-1.77411	4.78044	8.32865	G	A	10	161	9
	2L	15370411	CG15258	FBgn0032563	intergenic		8784	0.0365854	4.8768e-06	1.38696e-05	1.45215e-06	-2.15725	3.99193	8.30644	-2.57478	5.66496	10.8145	-2.36602	4.82845	9.56048	G	A	6	164	10
	2L	15370411	wor	FBgn0001983	intergenic		-52882	0.0365854	4.8768e-06	1.38696e-05	1.45215e-06	-2.15725	3.99193	8.30644	-2.57478	5.66496	10.8145	-2.36602	4.82845	9.56048	G	A	6	164	10
	2L	15376033	CG15258	FBgn0032563	intergenic		14406	0.0434783	2.95499e-05	5.97446e-05	9.87013e-06	-1.85129	3.97812	7.68069	-2.23373	5.66873	10.1362	-2.04251	4.82342	8.90844	T	G	7	161	12
	2L	15376033	wor	FBgn0001983	intergenic		-47260	0.0434783	2.95499e-05	5.97446e-05	9.87013e-06	-1.85129	3.97812	7.68069	-2.23373	5.66873	10.1362	-2.04251	4.82342	8.90844	T	G	7	161	12
	2L	15376185	CG15258	FBgn0032563	intergenic		14558	0.037037	2.74594e-06	5.41468e-06	5.91986e-07	-2.21202	3.99787	8.42192	-2.70041	5.69485	11.0957	-2.45622	4.84636	9.7588	C	T	6	162	15
	2L	15376185	wor	FBgn0001983	intergenic		-47108	0.037037	2.74594e-06	5.41468e-06	5.91986e-07	-2.21202	3.99787	8.42192	-2.70041	5.69485	11.0957	-2.45622	4.84636	9.7588	C	T	6	162	15
	2L	15380842	CG15258	FBgn0032563	intergenic		19215	0.0301205	1.73577e-05	6.19757e-06	1.67891e-06	-2.21254	4.02122	8.4463	-2.90769	5.68462	11.5	-2.56011	4.85292	9.97315	A	T	5	166	11
	2L	15380842	wor	FBgn0001983	intergenic		-42451	0.0301205	1.73577e-05	6.19757e-06	1.67891e-06	-2.21254	4.02122	8.4463	-2.90769	5.68462	11.5	-2.56011	4.85292	9.97315	A	T	5	166	11
	2L	15380965	CG15258	FBgn0032563	intergenic		19338	0.0304878	1.98499e-05	6.83602e-06	1.97426e-06	-2.21068	4.02494	8.4463	-2.89106	5.71788	11.5	-2.55087	4.87141	9.97315	A	G	5	164	7
	2L	15380965	wor	FBgn0001983	intergenic		-42328	0.0304878	1.98499e-05	6.83602e-06	1.97426e-06	-2.21068	4.02494	8.4463	-2.89106	5.71788	11.5	-2.55087	4.87141	9.97315	A	G	5	164	7
	2L	15384079	CG15258	FBgn0032563	intergenic		22452	0.030303	1.86348e-05	6.72112e-06	1.83412e-06	-2.21097	4.02437	8.4463	-2.90403	5.69193	11.5	-2.5575	4.85815	9.97315	A	C	5	165	9
	2L	15384079	wor	FBgn0001983	intergenic		-39214	0.030303	1.86348e-05	6.72112e-06	1.83412e-06	-2.21097	4.02437	8.4463	-2.90403	5.69193	11.5	-2.5575	4.85815	9.97315	A	C	5	165	9
	2L	15384595	CG15258	FBgn0032563	intergenic		22968	0.030303	1.86348e-05	6.72112e-06	1.83412e-06	-2.21097	4.02437	8.4463	-2.90403	5.69193	11.5	-2.5575	4.85815	9.97315	T	C	5	165	18
	2L	15384595	wor	FBgn0001983	intergenic		-38698	0.030303	1.86348e-05	6.72112e-06	1.83412e-06	-2.21097	4.02437	8.4463	-2.90403	5.69193	11.5	-2.5575	4.85815	9.97315	T	C	5	165	18
	2L	15384778	CG15258	FBgn0032563	intergenic		23151	0.030303	1.86348e-05	6.72112e-06	1.83412e-06	-2.21097	4.02437	8.4463	-2.90403	5.69193	11.5	-2.5575	4.85815	9.97315	G	C	5	165	14
	2L	15384778	wor	FBgn0001983	intergenic		-38515	0.030303	1.86348e-05	6.72112e-06	1.83412e-06	-2.21097	4.02437	8.4463	-2.90403	5.69193	11.5	-2.5575	4.85815	9.97315	G	C	5	165	14
	2L	15385319	CG15258	FBgn0032563	intergenic		23692	0.0304878	1.9488e-05	7.18976e-06	1.96213e-06	-2.21257	4.02115	8.4463	-2.90399	5.69202	11.5	-2.55828	4.85659	9.97315	C	A	5	164	11
	2L	15385319	wor	FBgn0001983	intergenic		-37974	0.0304878	1.9488e-05	7.18976e-06	1.96213e-06	-2.21257	4.02115	8.4463	-2.90399	5.69202	11.5	-2.55828	4.85659	9.97315	C	A	5	164	11
	2L	15385490	CG15258	FBgn0032563	intergenic		23863	0.0306748	1.93786e-05	6.9853e-06	1.85782e-06	-2.20279	4.04071	8.4463	-2.89501	5.70997	11.5	-2.5489	4.87534	9.97315	T	A	5	163	12
	2L	15385490	wor	FBgn0001983	intergenic		-37803	0.0306748	1.93786e-05	6.9853e-06	1.85782e-06	-2.20279	4.04071	8.4463	-2.89501	5.70997	11.5	-2.5489	4.87534	9.97315	T	A	5	163	12
	2L	15385531	CG15258	FBgn0032563	intergenic		23904	0.0304878	2.00861e-05	6.35165e-06	1.92344e-06	-2.20688	4.03255	8.4463	-2.91281	5.67438	11.5	-2.55984	4.85346	9.97315	C	T	5	164	10
	2L	15385531	wor	FBgn0001983	intergenic		-37762	0.0304878	2.00861e-05	6.35165e-06	1.92344e-06	-2.20688	4.03255	8.4463	-2.91281	5.67438	11.5	-2.55984	4.85346	9.97315	C	T	5	164	10
	2L	15387015	CG15258	FBgn0032563	intergenic		25388	0.0363636	0.000262305	4.97197e-06	6.82039e-06	-1.73947	4.03186	7.5108	-2.69457	5.67197	11.0611	-2.21702	4.85191	9.28596	C	T	6	165	15
	2L	15387015	wor	FBgn0001983	intergenic		-36278	0.0363636	0.000262305	4.97197e-06	6.82039e-06	-1.73947	4.03186	7.5108	-2.69457	5.67197	11.0611	-2.21702	4.85191	9.28596	C	T	6	165	15
	2L	15387036	CG15258	FBgn0032563	intergenic		25409	0.0363636	0.000262305	4.97197e-06	6.82039e-06	-1.73947	4.03186	7.5108	-2.69457	5.67197	11.0611	-2.21702	4.85191	9.28596	G	C	6	165	15
	2L	15387036	wor	FBgn0001983	intergenic		-36257	0.0363636	0.000262305	4.97197e-06	6.82039e-06	-1.73947	4.03186	7.5108	-2.69457	5.67197	11.0611	-2.21702	4.85191	9.28596	G	C	6	165	15
	2L	15387276	CG15258	FBgn0032563	intergenic		25649	0.030303	1.86348e-05	6.72112e-06	1.83412e-06	-2.21097	4.02437	8.4463	-2.90403	5.69193	11.5	-2.5575	4.85815	9.97315	G	A	5	165	18
	2L	15387276	wor	FBgn0001983	intergenic		-36017	0.030303	1.86348e-05	6.72112e-06	1.83412e-06	-2.21097	4.02437	8.4463	-2.90403	5.69193	11.5	-2.5575	4.85815	9.97315	G	A	5	165	18
	2L	15388055	CG15258	FBgn0032563	intergenic		26428	0.0368098	0.000140444	1.40109e-05	8.99304e-06	-1.81687	4.00484	7.63858	-2.58647	5.67922	10.8522	-2.20167	4.84203	9.24537	T	C	6	163	17
	2L	15388055	wor	FBgn0001983	intergenic		-35238	0.0368098	0.000140444	1.40109e-05	8.99304e-06	-1.81687	4.00484	7.63858	-2.58647	5.67922	10.8522	-2.20167	4.84203	9.24537	T	C	6	163	17
	2L	15391551	CG15258	FBgn0032563	intergenic		29924	0.0304878	2.00549e-05	5.10656e-06	1.73761e-06	-2.20872	4.02886	8.4463	-2.92052	5.65897	11.5	-2.56462	4.84391	9.97315	C	G	5	164	12
	2L	15391551	wor	FBgn0001983	intergenic		-31742	0.0304878	2.00549e-05	5.10656e-06	1.73761e-06	-2.20872	4.02886	8.4463	-2.92052	5.65897	11.5	-2.56462	4.84391	9.97315	C	G	5	164	12
	2L	15398798	CG15258	FBgn0032563	intergenic		37171	0.030303	1.86348e-05	6.72112e-06	1.83412e-06	-2.21097	4.02437	8.4463	-2.90403	5.69193	11.5	-2.5575	4.85815	9.97315	C	A	5	165	14
	2L	15398798	wor	FBgn0001983	intergenic		-24495	0.030303	1.86348e-05	6.72112e-06	1.83412e-06	-2.21097	4.02437	8.4463	-2.90403	5.69193	11.5	-2.5575	4.85815	9.97315	C	A	5	165	14
	2L	15418113	CG15258	FBgn0032563	intergenic		56486	0.030303	1.86348e-05	6.72112e-06	1.83412e-06	-2.21097	4.02437	8.4463	-2.90403	5.69193	11.5	-2.5575	4.85815	9.97315	C	G	5	165	12
	2L	15418113	wor	FBgn0001983	intergenic		-5180	0.030303	1.86348e-05	6.72112e-06	1.83412e-06	-2.21097	4.02437	8.4463	-2.90403	5.69193	11.5	-2.5575	4.85815	9.97315	C	G	5	165	12
	2L	15419935	CG15258	FBgn0032563	intergenic		58308	0.030303	1.86348e-05	6.72112e-06	1.83412e-06	-2.21097	4.02437	8.4463	-2.90403	5.69193	11.5	-2.5575	4.85815	9.97315	C	A	5	165	17
	2L	15419935	wor	FBgn0001983	intergenic		-3358	0.030303	1.86348e-05	6.72112e-06	1.83412e-06	-2.21097	4.02437	8.4463	-2.90403	5.69193	11.5	-2.5575	4.85815	9.97315	C	A	5	165	17
	2L	15425457	wor	FBgn0001983	UTR	wor-u5		0.030303	1.86348e-05	6.72112e-06	1.83412e-06	-2.21097	4.02437	8.4463	-2.90403	5.69193	11.5	-2.5575	4.85815	9.97315	T	G	5	165	18
	2L	15425552	wor	FBgn0001983	UTR	wor-u5		0.030303	1.86348e-05	6.72112e-06	1.83412e-06	-2.21097	4.02437	8.4463	-2.90403	5.69193	11.5	-2.5575	4.85815	9.97315	C	T	5	165	16
	2L	15426380	CG4161	FBgn0045617	intergenic		-6982	0.0304878	1.99591e-05	7.25538e-06	1.99599e-06	-2.20984	4.02662	8.4463	-2.90229	5.69542	11.5	-2.55607	4.86102	9.97315	G	C	5	164	9
	2L	15426380	wor	FBgn0001983	intergenic		795	0.0304878	1.99591e-05	7.25538e-06	1.99599e-06	-2.20984	4.02662	8.4463	-2.90229	5.69542	11.5	-2.55607	4.86102	9.97315	G	C	5	164	9
	2L	15428053	CG4161	FBgn0031574	intergenic		-5309	0.0320513	2.11913e-05	6.99079e-06	2.00379e-06	-2.22408	3.99814	8.4463	-2.90671	5.68657	11.5	-2.5654	4.84235	9.97315	T	C	5	156	16
	2L	15428053	wor	FBgn0001983	intergenic		2468	0.0320513	2.11913e-05	6.99079e-06	2.00379e-06	-2.22408	3.99814	8.4463	-2.90671	5.68657	11.5	-2.5654	4.84235	9.97315	T	C	5	156	16
	2L	15430088	CG4161	FBgn0028892	intergenic		-3274	0.030303	1.86348e-05	6.72112e-06	1.83412e-06	-2.21097	4.02437	8.4463	-2.90403	5.69193	11.5	-2.5575	4.85815	9.97315	G	C	5	165	19
	2L	15430088	wor	FBgn0001983	intergenic		4503	0.030303	1.86348e-05	6.72112e-06	1.83412e-06	-2.21097	4.02437	8.4463	-2.90403	5.69193	11.5	-2.5575	4.85815	9.97315	G	C	5	165	19
	2L	15433578	CG4161	FBgn0028892	synonymous	CG4161-PA		0.030303	1.86348e-05	6.72112e-06	1.83412e-06	-2.21097	4.02437	8.4463	-2.90403	5.69193	11.5	-2.5575	4.85815	9.97315	A	C	5	165	15
	2L	15435308	CG4161	FBgn0028892	intergenic		58	0.030303	1.86348e-05	6.72112e-06	1.83412e-06	-2.21097	4.02437	8.4463	-2.90403	5.69193	11.5	-2.5575	4.85815	9.97315	T	C	5	165	11
	2L	15435308	sna	FBgn0003448	intergenic		-41285	0.030303	1.86348e-05	6.72112e-06	1.83412e-06	-2.21097	4.02437	8.4463	-2.90403	5.69193	11.5	-2.5575	4.85815	9.97315	T	C	5	165	11
	2L	15435336	CG4161	FBgn0028892	intergenic		86	0.0306748	1.63614e-05	6.6685e-06	1.67771e-06	-2.21415	4.018	8.4463	-2.89339	5.71323	11.5	-2.55377	4.86561	9.97315	A	G	5	163	11
	2L	15435336	sna	FBgn0003448	intergenic		-41257	0.0306748	1.63614e-05	6.6685e-06	1.67771e-06	-2.21415	4.018	8.4463	-2.89339	5.71323	11.5	-2.55377	4.86561	9.97315	A	G	5	163	11
	2L	15436702	CG4161	FBgn0028892	intergenic		1452	0.030303	1.86348e-05	6.72112e-06	1.83412e-06	-2.21097	4.02437	8.4463	-2.90403	5.69193	11.5	-2.5575	4.85815	9.97315	T	G	5	165	16
	2L	15436702	sna	FBgn0003448	intergenic		-39891	0.030303	1.86348e-05	6.72112e-06	1.83412e-06	-2.21097	4.02437	8.4463	-2.90403	5.69193	11.5	-2.5575	4.85815	9.97315	T	G	5	165	16
	2L	15439853	CG4161	FBgn0028892	intergenic		4603	0.030303	1.86348e-05	6.72112e-06	1.83412e-06	-2.21097	4.02437	8.4463	-2.90403	5.69193	11.5	-2.5575	4.85815	9.97315	T	C	5	165	15
	2L	15439853	sna	FBgn0003448	intergenic		-36740	0.030303	1.86348e-05	6.72112e-06	1.83412e-06	-2.21097	4.02437	8.4463	-2.90403	5.69193	11.5	-2.5575	4.85815	9.97315	T	C	5	165	15
	2L	15441041	CG4161	FBgn0028892	intergenic		5791	0.0301205	1.73577e-05	6.19757e-06	1.67891e-06	-2.21254	4.02122	8.4463	-2.90769	5.68462	11.5	-2.56011	4.85292	9.97315	T	A	5	166	12
	2L	15441041	sna	FBgn0003448	intergenic		-35552	0.0301205	1.73577e-05	6.19757e-06	1.67891e-06	-2.21254	4.02122	8.4463	-2.90769	5.68462	11.5	-2.56011	4.85292	9.97315	T	A	5	166	12
	2L	15442588	CG4161	FBgn0028892	intergenic		7338	0.030303	1.86348e-05	6.72112e-06	1.83412e-06	-2.21097	4.02437	8.4463	-2.90403	5.69193	11.5	-2.5575	4.85815	9.97315	C	T	5	165	11
	2L	15442588	sna	FBgn0003448	intergenic		-34005	0.030303	1.86348e-05	6.72112e-06	1.83412e-06	-2.21097	4.02437	8.4463	-2.90403	5.69193	11.5	-2.5575	4.85815	9.97315	C	T	5	165	11
	2L	15442716	CG4161	FBgn0028892	intergenic		7466	0.030303	1.86348e-05	6.72112e-06	1.83412e-06	-2.21097	4.02437	8.4463	-2.90403	5.69193	11.5	-2.5575	4.85815	9.97315	A	T	5	165	16
	2L	15442716	sna	FBgn0003448	intergenic		-33877	0.030303	1.86348e-05	6.72112e-06	1.83412e-06	-2.21097	4.02437	8.4463	-2.90403	5.69193	11.5	-2.5575	4.85815	9.97315	A	T	5	165	16
	2L	15443131	CG4161	FBgn0028892	intergenic		7881	0.030303	1.86348e-05	6.72112e-06	1.83412e-06	-2.21097	4.02437	8.4463	-2.90403	5.69193	11.5	-2.5575	4.85815	9.97315	A	G	5	165	14
	2L	15443131	sna	FBgn0003448	intergenic		-33462	0.030303	1.86348e-05	6.72112e-06	1.83412e-06	-2.21097	4.02437	8.4463	-2.90403	5.69193	11.5	-2.5575	4.85815	9.97315	A	G	5	165	14
	2L	15445328	CG4161	FBgn0028892	intergenic		10078	0.030303	1.86348e-05	6.72112e-06	1.83412e-06	-2.21097	4.02437	8.4463	-2.90403	5.69193	11.5	-2.5575	4.85815	9.97315	G	A	5	165	15
	2L	15445328	sna	FBgn0003448	intergenic		-31265	0.030303	1.86348e-05	6.72112e-06	1.83412e-06	-2.21097	4.02437	8.4463	-2.90403	5.69193	11.5	-2.5575	4.85815	9.97315	G	A	5	165	15
	2L	15453596	CG4161	FBgn0028892	intergenic		18346	0.0324675	2.76674e-05	7.86137e-06	2.73482e-06	-2.20212	4.04206	8.4463	-2.89886	5.70229	11.5	-2.55049	4.87217	9.97315	T	C	5	154	7
	2L	15453596	sna	FBgn0003448	intergenic		-22997	0.0324675	2.76674e-05	7.86137e-06	2.73482e-06	-2.20212	4.04206	8.4463	-2.89886	5.70229	11.5	-2.55049	4.87217	9.97315	T	C	5	154	7
	2L	15453831	CG4161	FBgn0028892	intergenic		18581	0.025641	3.56521e-05	1.28134e-06	9.40682e-07	-2.40214	3.99497	8.79925	-3.47307	5.67886	12.625	-2.9376	4.83692	10.7121	T	A	4	156	12
	2L	15453831	sna	FBgn0003448	intergenic		-22762	0.025641	3.56521e-05	1.28134e-06	9.40682e-07	-2.40214	3.99497	8.79925	-3.47307	5.67886	12.625	-2.9376	4.83692	10.7121	T	A	4	156	12
	2L	15455077	CG4161	FBgn0028892	intergenic		19827	0.2	0.000101296	1.41684e-05	7.34382e-06	-0.868686	3.7551	5.49247	-1.22307	5.3252	7.77134	-1.04588	4.54015	6.63191	C	T	31	155	13
	2L	15455077	sna	FBgn0003448	intergenic		-21516	0.2	0.000101296	1.41684e-05	7.34382e-06	-0.868686	3.7551	5.49247	-1.22307	5.3252	7.77134	-1.04588	4.54015	6.63191	C	T	31	155	13
	2L	15455898	CG4161	FBgn0028892	intergenic		20648	0.0301205	1.73577e-05	6.19757e-06	1.67891e-06	-2.21254	4.02122	8.4463	-2.90769	5.68462	11.5	-2.56011	4.85292	9.97315	A	G	5	166	16
	2L	15455898	sna	FBgn0003448	intergenic		-20695	0.0301205	1.73577e-05	6.19757e-06	1.67891e-06	-2.21254	4.02122	8.4463	-2.90769	5.68462	11.5	-2.56011	4.85292	9.97315	A	G	5	166	16
	2L	15457181	CG4161	FBgn0028892	intergenic		21931	0.030303	1.86348e-05	6.72112e-06	1.83412e-06	-2.21097	4.02437	8.4463	-2.90403	5.69193	11.5	-2.5575	4.85815	9.97315	T	C	5	165	13
	2L	15457181	sna	FBgn0003448	intergenic		-19412	0.030303	1.86348e-05	6.72112e-06	1.83412e-06	-2.21097	4.02437	8.4463	-2.90403	5.69193	11.5	-2.5575	4.85815	9.97315	T	C	5	165	13
	2L	15460643	CG4161	FBgn0028892	intergenic		25393	0.0306748	1.23997e-05	3.4731e-06	9.28577e-07	-2.22502	3.99625	8.4463	-2.93697	5.62605	11.5	-2.581	4.81115	9.97315	C	A	5	163	13
	2L	15460643	sna	FBgn0003448	intergenic		-15950	0.0306748	1.23997e-05	3.4731e-06	9.28577e-07	-2.22502	3.99625	8.4463	-2.93697	5.62605	11.5	-2.581	4.81115	9.97315	C	A	5	163	13
	2L	15477304	sna	FBgn0003448	nonsense	sna-PA		0.0632911	4.94884e-05	3.66879e-05	7.96318e-06	-1.43724	3.89474	6.76923	-1.87822	5.56139	9.31783	-1.65773	4.72807	8.04353	G	A	10	158	11
	2L	15480463	sna	FBgn0003448	intergenic		-4305	0.0705128	4.05445e-06	0.000248123	1.03584e-05	-1.62821	3.84671	7.10312	-1.65202	5.63446	8.9385	-1.64011	4.74059	8.02081	A	G	11	156	17
	2L	15480463	Tim17b2	FBgn0020371	intergenic		2194	0.0705128	4.05445e-06	0.000248123	1.03584e-05	-1.62821	3.84671	7.10312	-1.65202	5.63446	8.9385	-1.64011	4.74059	8.02081	A	G	11	156	17
	2L	15487447	lace	FBgn0002524	intergenic		1957	0.030303	1.86348e-05	6.72112e-06	1.83412e-06	-2.21097	4.02437	8.4463	-2.90403	5.69193	11.5	-2.5575	4.85815	9.97315	A	C	5	165	15
	2L	15487447	Tim17b2	FBgn0020371	intergenic		-11663	0.030303	1.86348e-05	6.72112e-06	1.83412e-06	-2.21097	4.02437	8.4463	-2.90403	5.69193	11.5	-2.5575	4.85815	9.97315	A	C	5	165	15
	2L	15535388	CG42448	FBgn0259922	intergenic		-12131	0.0308642	2.33262e-05	7.70447e-06	2.29658e-06	-2.20082	4.04467	8.4463	-2.89773	5.70454	11.5	-2.54927	4.87461	9.97315	A	C	5	162	7
	2L	15535388	lace	FBgn0002524	intergenic		30370	0.0308642	2.33262e-05	7.70447e-06	2.29658e-06	-2.20082	4.04467	8.4463	-2.89773	5.70454	11.5	-2.54927	4.87461	9.97315	A	C	5	162	7
	2L	15608807	CG15255	FBgn0028950	intergenic		-1925	0.05	0.000162579	7.63689e-08	5.07319e-07	-1.57579	3.98684	7.13842	-2.76342	5.59551	11.1224	-2.16961	4.79117	9.13039	A	T	8	160	16
	2L	15608807	kek3	FBgn0028370	intergenic		25228	0.05	0.000162579	7.63689e-08	5.07319e-07	-1.57579	3.98684	7.13842	-2.76342	5.59551	11.1224	-2.16961	4.79117	9.13039	A	T	8	160	16
	2L	15610545	CG15255	FBgn0028950	intergenic		-187	0.0559006	9.42925e-05	3.4847e-06	3.32868e-06	-1.54075	3.9893	7.0708	-2.27397	5.59872	10.1467	-1.90736	4.79401	8.60874	G	C	9	161	19
	2L	15610545	kek3	FBgn0028370	intergenic		26966	0.0559006	9.42925e-05	3.4847e-06	3.32868e-06	-1.54075	3.9893	7.0708	-2.27397	5.59872	10.1467	-1.90736	4.79401	8.60874	G	C	9	161	19
	2L	15610656	CG15255	FBgn0028950	intergenic		-76	0.0328947	2.56346e-05	9.53827e-06	2.68427e-06	-2.21926	4.00778	8.4463	-2.89427	5.71147	11.5	-2.55676	4.85962	9.97315	C	T	5	152	18
	2L	15610656	kek3	FBgn0028370	intergenic		27077	0.0328947	2.56346e-05	9.53827e-06	2.68427e-06	-2.21926	4.00778	8.4463	-2.89427	5.71147	11.5	-2.55676	4.85962	9.97315	C	T	5	152	18
	2L	15619561	CG11865	FBgn0028947	intergenic		1767	0.107595	1.34848e-05	6.20953e-05	6.69296e-06	-1.26845	3.87236	6.40925	-1.47962	5.53263	8.49186	-1.37403	4.70249	7.45056	G	A	17	158	9
	2L	15619561	Or35a	FBgn0028946	intergenic		-2567	0.107595	1.34848e-05	6.20953e-05	6.69296e-06	-1.26845	3.87236	6.40925	-1.47962	5.53263	8.49186	-1.37403	4.70249	7.45056	G	A	17	158	9
	2L	15731449	CycE	FBgn0010382	UTR	CycE-u5		0.0304878	1.96196e-05	7.26421e-06	1.98525e-06	-2.21197	4.02235	8.4463	-2.90196	5.69607	11.5	-2.55697	4.85921	9.97315	T	A	5	164	14
	2L	15731843	CycE	FBgn0010382	intronic	CycE-reg_element-4		0.0304878	1.96196e-05	7.26421e-06	1.98525e-06	-2.21197	4.02235	8.4463	-2.90196	5.69607	11.5	-2.55697	4.85921	9.97315	A	G	5	164	17
	2L	15733848	CycE	FBgn0010382	intronic	CycE-in		0.0304878	1.96196e-05	7.26421e-06	1.98525e-06	-2.21197	4.02235	8.4463	-2.90196	5.69607	11.5	-2.55697	4.85921	9.97315	T	A	5	164	17
	2L	15734420	CycE	FBgn0010382	intronic	CycE-reg_element-3		0.0324675	2.37027e-05	8.2292e-06	2.34223e-06	-2.21697	4.01235	8.4463	-2.89754	5.70491	11.5	-2.55726	4.85863	9.97315	T	A	5	154	12
	2L	15734998	CycE	FBgn0010382	intronic	CycE-reg_element-3		0.03125	2.53049e-05	8.80396e-06	2.58273e-06	-2.20615	4.03401	8.4463	-2.90301	5.69398	11.5	-2.55458	4.864	9.97315	C	A	5	160	8
	2L	15738749	CycE	FBgn0010382	intronic	CycE-in		0.0306748	2.10149e-05	7.84181e-06	2.16051e-06	-2.21085	4.0246	8.4463	-2.9002	5.69961	11.5	-2.55552	4.86211	9.97315	T	G	5	163	14
	2L	15740158	CycE	FBgn0010382	intronic	CycE-in		0.0304878	1.96196e-05	7.26421e-06	1.98525e-06	-2.21197	4.02235	8.4463	-2.90196	5.69607	11.5	-2.55697	4.85921	9.97315	C	T	5	164	17
	2L	15740612	CycE	FBgn0010382	intronic	CycE-in		0.0324675	2.37027e-05	8.2292e-06	2.34223e-06	-2.21697	4.01235	8.4463	-2.89754	5.70491	11.5	-2.55726	4.85863	9.97315	G	A	5	154	15
	2L	15740643	CycE	FBgn0010382	intronic	CycE-in		0.0304878	1.96196e-05	7.26421e-06	1.98525e-06	-2.21197	4.02235	8.4463	-2.90196	5.69607	11.5	-2.55697	4.85921	9.97315	T	C	5	164	13
	2L	15740805	CycE	FBgn0010382	UTR	CycE-u5		0.0306748	2.05082e-05	7.57782e-06	2.0865e-06	-2.21364	4.01902	8.4463	-2.90472	5.69056	11.5	-2.55918	4.85479	9.97315	T	A	5	163	10
	2L	15741521	CycE	FBgn0010382	intronic	CycE-in		0.0304878	1.96196e-05	7.26421e-06	1.98525e-06	-2.21197	4.02235	8.4463	-2.90196	5.69607	11.5	-2.55697	4.85921	9.97315	A	G	5	164	13
	2L	15741618	CycE	FBgn0010382	intronic	CycE-in		0.03125	1.83687e-05	6.07525e-06	1.82688e-06	-2.22626	3.99378	8.4463	-2.93259	5.63482	11.5	-2.57943	4.8143	9.97315	G	T	5	160	15
	2L	15741622	CycE	FBgn0010382	intronic	CycE-in		0.0314465	2.38264e-05	7.99398e-06	2.40282e-06	-2.21467	4.01697	8.4463	-2.90322	5.69355	11.5	-2.55895	4.85526	9.97315	T	G	5	159	15
	2L	15741845	CycE	FBgn0010382	intronic	CycE-in		0.0326797	2.56564e-05	8.96254e-06	2.56998e-06	-2.21344	4.01942	8.4463	-2.89213	5.71573	11.5	-2.55279	4.86758	9.97315	G	C	5	153	14
	2L	15742020	CycE	FBgn0010382	intronic	CycE-in		0.0306748	1.78807e-05	7.65768e-06	1.96538e-06	-2.21454	4.01722	8.4463	-2.90161	5.69678	11.5	-2.55807	4.857	9.97315	C	T	5	163	10
	2L	15744065	CycE	FBgn0010382	intronic	CycE-in		0.0516129	8.39231e-07	1.19495e-06	1.28873e-07	-2.04634	3.91368	8.00636	-2.51339	5.5761	10.6029	-2.27986	4.74489	9.30462	G	A	8	155	5
	2L	15744235	CycE	FBgn0010382	intronic	CycE-reg_element-1		0.0304878	2.00932e-05	6.64368e-06	1.94549e-06	-2.20752	4.03126	8.4463	-2.91051	5.67899	11.5	-2.55901	4.85512	9.97315	C	G	5	164	10
	2L	15745265	CycE	FBgn0010382	intronic	CycE-reg_element-1		0.0613497	9.46472e-07	4.78595e-06	3.19683e-07	-1.81151	3.94565	7.56867	-2.12921	5.60533	9.86375	-1.97036	4.77549	8.71621	A	T	10	163	21
	2L	15745367	CycE	FBgn0010382	intronic	CycE-reg_element-1		0.0613497	9.46472e-07	4.78595e-06	3.19683e-07	-1.81151	3.94565	7.56867	-2.12921	5.60533	9.86375	-1.97036	4.77549	8.71621	A	T	10	163	17
	2L	15746130	CycE	FBgn0010382	intronic	CycE-in		0.0304878	1.96196e-05	7.26421e-06	1.98525e-06	-2.21197	4.02235	8.4463	-2.90196	5.69607	11.5	-2.55697	4.85921	9.97315	T	A	5	164	16
	2L	15746929	CycE	FBgn0010382	intronic	CycE-reg_element-1		0.0306748	1.96498e-05	7.77356e-06	2.04701e-06	-2.2004	4.04549	8.4463	-2.89364	5.71272	11.5	-2.54702	4.8791	9.97315	T	C	5	163	10
	2L	15748394	CycE	FBgn0010382	intergenic		239	0.0740741	4.92953e-06	6.64664e-05	4.34422e-06	-1.55718	3.89399	7.00834	-1.71919	5.59211	9.03049	-1.63818	4.74305	8.01941	A	G	12	162	9
	2L	15748394	l(2)35Di	FBgn0001989	intergenic		-1207	0.0740741	4.92953e-06	6.64664e-05	4.34422e-06	-1.55718	3.89399	7.00834	-1.71919	5.59211	9.03049	-1.63818	4.74305	8.01941	A	G	12	162	9
	2L	15748807	CycE	FBgn0010382	intergenic		652	0.151316	6.05454e-06	7.18917e-06	1.08602e-06	-1.15891	3.83122	6.14904	-1.46	5.46601	8.386	-1.30945	4.64861	7.26752	A	C	23	152	7
	2L	15748807	l(2)35Di	FBgn0001989	intergenic		-794	0.151316	6.05454e-06	7.18917e-06	1.08602e-06	-1.15891	3.83122	6.14904	-1.46	5.46601	8.386	-1.30945	4.64861	7.26752	A	C	23	152	7
	2L	15748931	CycE	FBgn0010382	intergenic		776	0.104167	1.41917e-05	7.22748e-07	4.45705e-07	-1.33165	3.90891	6.57221	-1.87175	5.40655	9.15005	-1.6017	4.65773	7.86113	G	C	15	144	5
	2L	15748931	l(2)35Di	FBgn0001989	intergenic		-670	0.104167	1.41917e-05	7.22748e-07	4.45705e-07	-1.33165	3.90891	6.57221	-1.87175	5.40655	9.15005	-1.6017	4.65773	7.86113	G	C	15	144	5
	2L	15748943	CycE	FBgn0010382	intergenic		788	0.0833333	1.00675e-06	5.45224e-07	8.68659e-08	-1.64013	3.89115	7.17142	-2.08354	5.48219	9.64926	-1.86183	4.68667	8.41034	C	G	12	144	5
	2L	15748943	l(2)35Di	FBgn0001989	intergenic		-658	0.0833333	1.00675e-06	5.45224e-07	8.68659e-08	-1.64013	3.89115	7.17142	-2.08354	5.48219	9.64926	-1.86183	4.68667	8.41034	C	G	12	144	5
	2L	15748948	CycE	FBgn0010382	intergenic		793	0.0896552	2.14061e-06	2.06784e-06	3.06227e-07	-1.53142	3.89115	6.95399	-1.906	5.48219	9.29419	-1.71871	4.68667	8.12409	G	T	13	145	5
	2L	15748948	l(2)35Di	FBgn0001989	intergenic		-653	0.0896552	2.14061e-06	2.06784e-06	3.06227e-07	-1.53142	3.89115	6.95399	-1.906	5.48219	9.29419	-1.71871	4.68667	8.12409	G	T	13	145	5
	2L	15748960	CycE	FBgn0010382	intergenic		805	0.0839161	9.25616e-06	1.319e-05	2.09796e-06	-1.46721	3.88919	6.82361	-1.81325	5.50609	9.13259	-1.64023	4.69764	7.9781	A	T	12	143	5
	2L	15748960	l(2)35Di	FBgn0001989	intergenic		-641	0.0839161	9.25616e-06	1.319e-05	2.09796e-06	-1.46721	3.88919	6.82361	-1.81325	5.50609	9.13259	-1.64023	4.69764	7.9781	A	T	12	143	5
	2L	15748975	CycE	FBgn0010382	intergenic		820	0.0857143	1.24221e-05	3.10704e-05	4.40928e-06	-1.47762	3.86838	6.82361	-1.80042	5.53175	9.13259	-1.63902	4.70007	7.9781	G	T	12	140	4
	2L	15748975	l(2)35Di	FBgn0001989	intergenic		-626	0.0857143	1.24221e-05	3.10704e-05	4.40928e-06	-1.47762	3.86838	6.82361	-1.80042	5.53175	9.13259	-1.63902	4.70007	7.9781	G	T	12	140	4
	2L	15749014	CycE	FBgn0010382	intergenic		859	0.0545455	2.26093e-05	3.52936e-06	1.81042e-06	-2.06446	3.89366	8.02259	-2.82761	5.52836	11.1836	-2.44604	4.71101	9.60309	T	C	6	110	2
	2L	15749014	l(2)35Di	FBgn0001989	intergenic		-587	0.0545455	2.26093e-05	3.52936e-06	1.81042e-06	-2.06446	3.89366	8.02259	-2.82761	5.52836	11.1836	-2.44604	4.71101	9.60309	T	C	6	110	2
	2L	15749214	CycE	FBgn0010382	intergenic		1059	0.038961	6.73551e-05	1.39327e-05	6.61193e-06	-1.91067	3.97585	7.7972	-2.5511	5.59404	10.6962	-2.23089	4.78495	9.24672	T	C	6	154	6
	2L	15749214	l(2)35Di	FBgn0001989	intergenic		-387	0.038961	6.73551e-05	1.39327e-05	6.61193e-06	-1.91067	3.97585	7.7972	-2.5511	5.59404	10.6962	-2.23089	4.78495	9.24672	T	C	6	154	6
	2L	15749313	CycE	FBgn0010382	intergenic		1158	0.0372671	6.2075e-05	2.37177e-05	7.48209e-06	-1.89226	4.01269	7.7972	-2.50692	5.68239	10.6962	-2.19959	4.84754	9.24672	T	C	6	161	10
	2L	15749313	l(2)35Di	FBgn0001989	intergenic		-288	0.0372671	6.2075e-05	2.37177e-05	7.48209e-06	-1.89226	4.01269	7.7972	-2.50692	5.68239	10.6962	-2.19959	4.84754	9.24672	T	C	6	161	10
	2L	15755675	l(2)35Df	FBgn0001986	UTR			0.137255	7.74591e-06	3.3027e-07	1.6288e-07	-1.16802	3.73035	6.06639	-1.66668	5.27446	8.60781	-1.41735	4.50241	7.3371	T	C	21	153	15
	2L	15757456	Gli	FBgn0001987	synonymous	Gli-PB		0.0246914	3.78729e-05	1.60187e-06	1.11213e-06	-2.38511	4.02903	8.79925	-3.45942	5.70615	12.625	-2.92227	4.86759	10.7121	C	A	4	162	15
	2L	15757462	Gli	FBgn0001987	missense	Gli-PB		0.187097	1.17914e-05	1.35398e-06	5.08559e-07	-1.01561	3.724	5.75523	-1.38805	5.25354	8.02963	-1.20183	4.48877	6.89243	G	A	29	155	13
	2L	15757477	Gli	FBgn0001987	synonymous	Gli-PB		0.0326797	2.56584e-05	8.14002e-06	2.49262e-06	-2.21331	4.01968	8.4463	-2.90445	5.69109	11.5	-2.55888	4.85538	9.97315	G	A	5	153	11
	2L	15758284	Gli	FBgn0001987	missense	Gli:5		0.0304878	1.96196e-05	7.26421e-06	1.98525e-06	-2.21197	4.02235	8.4463	-2.90196	5.69607	11.5	-2.55697	4.85921	9.97315	T	C	5	164	23
	2L	15758579	Gli	FBgn0001987	missense	Gli:5		0.030303	1.82738e-05	6.69812e-06	1.81714e-06	-2.21355	4.0192	8.4463	-2.90565	5.68869	11.5	-2.5596	4.85394	9.97315	C	T	5	165	21
	2L	15761019	Gli	FBgn0001987	intronic	Gli-in		0.0496894	2.5384e-05	4.60923e-07	4.50185e-07	-1.75437	4.0064	7.51514	-2.59019	5.5986	10.779	-2.17228	4.8025	9.14706	T	C	8	161	19
	2L	15761106	Gli	FBgn0001987	intronic	Gli-in		0.0980392	0.000129178	1.56361e-05	8.6241e-06	-1.17588	3.82339	6.17515	-1.66747	5.48042	8.81537	-1.42168	4.65191	7.49526	T	A	15	153	15
	2L	15761537	Gli	FBgn0001987	intronic	Gli-in		0.0304878	1.96196e-05	7.26421e-06	1.98525e-06	-2.21197	4.02235	8.4463	-2.90196	5.69607	11.5	-2.55697	4.85921	9.97315	G	A	5	164	19
	2L	15766302	CG3793	FBgn0028507	intergenic		174	0.0365854	8.14614e-05	6.40487e-06	4.03046e-06	-1.87717	4.01988	7.77421	-2.67237	5.67748	11.0222	-2.27477	4.84868	9.39822	C	T	6	164	13
	2L	15766302	wek	FBgn0001990	intergenic		-173	0.0365854	8.14614e-05	6.40487e-06	4.03046e-06	-1.87717	4.01988	7.77421	-2.67237	5.67748	11.0222	-2.27477	4.84868	9.39822	C	T	6	164	13
	2L	15766303	CG3793	FBgn0028507	intergenic		175	0.0365854	8.14614e-05	6.40487e-06	4.03046e-06	-1.87717	4.01988	7.77421	-2.67237	5.67748	11.0222	-2.27477	4.84868	9.39822	A	G	6	164	13
	2L	15766303	wek	FBgn0001990	intergenic		-172	0.0365854	8.14614e-05	6.40487e-06	4.03046e-06	-1.87717	4.01988	7.77421	-2.67237	5.67748	11.0222	-2.27477	4.84868	9.39822	A	G	6	164	13
	2L	15766307	CG3793	FBgn0028507	intergenic		179	0.0365854	8.14614e-05	6.40487e-06	4.03046e-06	-1.87717	4.01988	7.77421	-2.67237	5.67748	11.0222	-2.27477	4.84868	9.39822	T	C	6	164	15
	2L	15766307	wek	FBgn0001990	intergenic		-168	0.0365854	8.14614e-05	6.40487e-06	4.03046e-06	-1.87717	4.01988	7.77421	-2.67237	5.67748	11.0222	-2.27477	4.84868	9.39822	T	C	6	164	15
	2L	15766308	CG3793	FBgn0028507	intergenic		180	0.0365854	8.14614e-05	6.40487e-06	4.03046e-06	-1.87717	4.01988	7.77421	-2.67237	5.67748	11.0222	-2.27477	4.84868	9.39822	T	C	6	164	13
	2L	15766308	wek	FBgn0001990	intergenic		-167	0.0365854	8.14614e-05	6.40487e-06	4.03046e-06	-1.87717	4.01988	7.77421	-2.67237	5.67748	11.0222	-2.27477	4.84868	9.39822	T	C	6	164	13
	2L	15766314	CG3793	FBgn0028507	intergenic		186	0.0387097	8.9554e-05	6.65886e-06	4.3135e-06	-1.88394	4.00634	7.77421	-2.67247	5.67727	11.0222	-2.27821	4.8418	9.39822	A	G	6	155	13
	2L	15766314	wek	FBgn0001990	intergenic		-161	0.0387097	8.9554e-05	6.65886e-06	4.3135e-06	-1.88394	4.00634	7.77421	-2.67247	5.67727	11.0222	-2.27821	4.8418	9.39822	A	G	6	155	13
	2L	15766315	CG3793	FBgn0028507	intergenic		187	0.038961	9.56974e-05	7.28249e-06	4.72579e-06	-1.88229	4.00964	7.77421	-2.66855	5.68512	11.0222	-2.27542	4.84738	9.39822	T	C	6	154	13
	2L	15766315	wek	FBgn0001990	intergenic		-160	0.038961	9.56974e-05	7.28249e-06	4.72579e-06	-1.88229	4.00964	7.77421	-2.66855	5.68512	11.0222	-2.27542	4.84738	9.39822	T	C	6	154	13
	2L	15766317	CG3793	FBgn0028507	intergenic		189	0.0322581	2.20054e-05	7.55324e-06	2.13373e-06	-2.21862	4.00905	8.4463	-2.90151	5.69698	11.5	-2.56007	4.85302	9.97315	C	G	5	155	13
	2L	15766317	wek	FBgn0001990	intergenic		-158	0.0322581	2.20054e-05	7.55324e-06	2.13373e-06	-2.21862	4.00905	8.4463	-2.90151	5.69698	11.5	-2.56007	4.85302	9.97315	C	G	5	155	13
	2L	15768569	Ku80	FBgn0041627	UTR	Ku80-u3		0.108974	9.93439e-06	9.15784e-06	1.59457e-06	-1.29162	3.81614	6.39938	-1.63412	5.51909	8.78733	-1.46287	4.66761	7.59335	G	T	17	156	9
	2L	15768654	Ku80	FBgn0041627	UTR	Ku80-u3		0.113924	1.87704e-05	1.41583e-05	3.08567e-06	-1.22374	3.8301	6.27757	-1.5616	5.4863	8.60949	-1.39267	4.6582	7.44353	T	A	18	158	9
	2L	15770110	Ku80	FBgn0041627	synonymous	Ku80-PA		0.11875	0.000107165	5.16476e-06	3.63213e-06	-1.05022	3.81007	5.91052	-1.54399	5.37301	8.461	-1.29711	4.59154	7.18576	G	A	19	160	14
	2L	15771494	CG31826	FBgn0051826	synonymous	CG31826-PA		0.110429	9.18404e-05	3.73721e-06	3.13181e-06	-1.11761	3.89679	6.132	-1.63774	5.46741	8.7429	-1.37768	4.6821	7.43745	C	T	18	163	17
	2L	15771536	CG31826	FBgn0051826	intronic	CG31826-in		0.0955414	3.20538e-07	5.25221e-09	2.06662e-09	-1.54711	3.7842	6.87842	-2.21372	5.39626	9.8237	-1.88041	4.59023	8.35106	T	A	15	157	18
	2L	15771544	CG31826	FBgn0051826	intronic	CG31826-in		0.0955414	3.20538e-07	5.25221e-09	2.06662e-09	-1.54711	3.7842	6.87842	-2.21372	5.39626	9.8237	-1.88041	4.59023	8.35106	G	C	15	157	15
	2L	15771836	CG31826	FBgn0051826	intronic	CG31826-in		0.089172	3.80097e-06	2.56412e-07	7.7682e-08	-1.41183	3.76819	6.59186	-1.97602	5.40193	9.35396	-1.69393	4.58506	7.97291	A	C	14	157	8
	2L	15773584	CG18109	FBgn0028901	intergenic		-10524	0.0540541	1.70453e-05	6.73153e-06	1.6218e-06	-1.76769	3.88565	7.42102	-2.32939	5.55655	10.2153	-2.04854	4.7211	8.81817	A	G	8	148	6
	2L	15773584	CG31826	FBgn0051826	intergenic		465	0.0540541	1.70453e-05	6.73153e-06	1.6218e-06	-1.76769	3.88565	7.42102	-2.32939	5.55655	10.2153	-2.04854	4.7211	8.81817	A	G	8	148	6
	2L	15775217	CG18109	FBgn0028901	intergenic		-8891	0.0308642	7.66382e-06	5.81084e-06	1.02654e-06	-2.24921	3.94787	8.4463	-2.92345	5.65311	11.5	-2.58633	4.80049	9.97315	C	G	5	162	15
	2L	15775217	CG31826	FBgn0051826	intergenic		2098	0.0308642	7.66382e-06	5.81084e-06	1.02654e-06	-2.24921	3.94787	8.4463	-2.92345	5.65311	11.5	-2.58633	4.80049	9.97315	C	G	5	162	15
	2L	15775493	CG18109	FBgn0028901	intergenic		-8615	0.0324675	2.37027e-05	8.2292e-06	2.34223e-06	-2.21697	4.01235	8.4463	-2.89754	5.70491	11.5	-2.55726	4.85863	9.97315	T	G	5	154	15
	2L	15775493	CG31826	FBgn0051826	intergenic		2374	0.0324675	2.37027e-05	8.2292e-06	2.34223e-06	-2.21697	4.01235	8.4463	-2.89754	5.70491	11.5	-2.55726	4.85863	9.97315	T	G	5	154	15
	2L	15775848	CG18109	FBgn0028901	intergenic		-8260	0.0306748	1.962e-05	7.69795e-06	2.06578e-06	-2.21654	4.01323	8.4463	-2.90314	5.69373	11.5	-2.55984	4.85348	9.97315	G	A	5	163	14
	2L	15775848	CG31826	FBgn0051826	intergenic		2729	0.0306748	1.962e-05	7.69795e-06	2.06578e-06	-2.21654	4.01323	8.4463	-2.90314	5.69373	11.5	-2.55984	4.85348	9.97315	G	A	5	163	14
	2L	15777248	CG18109	FBgn0028901	intergenic		-6860	0.0304878	1.96196e-05	7.26421e-06	1.98525e-06	-2.21197	4.02235	8.4463	-2.90196	5.69607	11.5	-2.55697	4.85921	9.97315	A	C	5	164	19
	2L	15777248	CG31826	FBgn0051826	intergenic		4129	0.0304878	1.96196e-05	7.26421e-06	1.98525e-06	-2.21197	4.02235	8.4463	-2.90196	5.69607	11.5	-2.55697	4.85921	9.97315	A	C	5	164	19
	2L	15778964	CG18109	FBgn0028901	intergenic		-5144	0.033557	3.15566e-05	1.48913e-05	4.3868e-06	-2.21328	4.01973	8.4463	-2.8621	5.77579	11.5	-2.53769	4.89776	9.97315	T	C	5	149	5
	2L	15778964	CG31826	FBgn0051826	intergenic		5845	0.033557	3.15566e-05	1.48913e-05	4.3868e-06	-2.21328	4.01973	8.4463	-2.8621	5.77579	11.5	-2.53769	4.89776	9.97315	T	C	5	149	5
	2L	15779045	CG18109	FBgn0028901	intergenic		-5063	0.0308642	1.26612e-05	5.86412e-06	1.28984e-06	-2.22336	3.99958	8.4463	-2.90413	5.69175	11.5	-2.56374	4.84566	9.97315	T	G	5	162	9
	2L	15779045	CG31826	FBgn0051826	intergenic		5926	0.0308642	1.26612e-05	5.86412e-06	1.28984e-06	-2.22336	3.99958	8.4463	-2.90413	5.69175	11.5	-2.56374	4.84566	9.97315	T	G	5	162	9
	2L	15779369	CG18109	FBgn0028901	intergenic		-4739	0.0745342	4.28184e-07	0.000564195	6.41913e-06	-1.68543	3.84527	7.21612	-1.46683	5.58448	8.51814	-1.57613	4.71487	7.86713	A	T	12	161	19
	2L	15779369	CG31826	FBgn0051826	intergenic		6250	0.0745342	4.28184e-07	0.000564195	6.41913e-06	-1.68543	3.84527	7.21612	-1.46683	5.58448	8.51814	-1.57613	4.71487	7.86713	A	T	12	161	19
	2L	15779746	CG18109	FBgn0028901	intergenic		-4362	0.0342466	1.97869e-05	9.67701e-06	2.38285e-06	-2.25813	3.93004	8.4463	-2.92665	5.64671	11.5	-2.59239	4.78837	9.97315	C	A	5	146	11
	2L	15779746	CG31826	FBgn0051826	intergenic		6627	0.0342466	1.97869e-05	9.67701e-06	2.38285e-06	-2.25813	3.93004	8.4463	-2.92665	5.64671	11.5	-2.59239	4.78837	9.97315	C	A	5	146	11
	2L	15780839	CG18109	FBgn0028901	intergenic		-3269	0.0306748	2.11584e-05	7.87649e-06	2.16701e-06	-2.20829	4.02973	8.4463	-2.89702	5.70597	11.5	-2.55265	4.86785	9.97315	A	C	5	163	18
	2L	15780839	CG31826	FBgn0051826	intergenic		7720	0.0306748	2.11584e-05	7.87649e-06	2.16701e-06	-2.20829	4.02973	8.4463	-2.89702	5.70597	11.5	-2.55265	4.86785	9.97315	A	C	5	163	18
	2L	15781537	CG18109	FBgn0028901	intergenic		-2571	0.0304878	1.96196e-05	7.26421e-06	1.98525e-06	-2.21197	4.02235	8.4463	-2.90196	5.69607	11.5	-2.55697	4.85921	9.97315	T	C	5	164	18
	2L	15781537	CG31826	FBgn0051826	intergenic		8418	0.0304878	1.96196e-05	7.26421e-06	1.98525e-06	-2.21197	4.02235	8.4463	-2.90196	5.69607	11.5	-2.55697	4.85921	9.97315	T	C	5	164	18
	2L	15783473	CG18109	FBgn0028901	intergenic		-635	0.0306748	1.78912e-05	7.78016e-06	2.01975e-06	-2.22049	4.00532	8.4463	-2.90172	5.69655	11.5	-2.56111	4.85093	9.97315	A	G	5	163	17
	2L	15783473	CG31826	FBgn0051826	intergenic		10354	0.0306748	1.78912e-05	7.78016e-06	2.01975e-06	-2.22049	4.00532	8.4463	-2.90172	5.69655	11.5	-2.56111	4.85093	9.97315	A	G	5	163	17
	2L	15784882	CG18109	FBgn0028901	missense	CG18109-PA		0.025	2.89658e-05	1.50099e-06	9.00655e-07	-2.40847	3.98232	8.79925	-3.47927	5.66646	12.625	-2.94387	4.82439	10.7121	A	C	4	160	13
	2L	15785000	CG18109	FBgn0028901	missense	CG18109-PA		0.0248447	2.78238e-05	1.39207e-06	8.37335e-07	-2.4065	3.98624	8.79925	-3.47855	5.6679	12.625	-2.94253	4.82707	10.7121	G	T	4	161	11
	2L	15794047	CG18109	FBgn0028901	intergenic		3997	0.03125	1.29341e-05	4.33087e-06	1.07295e-06	-2.22981	3.98668	8.4463	-2.92079	5.65841	11.5	-2.5753	4.82255	9.97315	G	A	5	160	14
	2L	15794047	CG42876	FBgn0262150	intergenic		-16933	0.03125	1.29341e-05	4.33087e-06	1.07295e-06	-2.22981	3.98668	8.4463	-2.92079	5.65841	11.5	-2.5753	4.82255	9.97315	G	A	5	160	14
	2L	15794381	CG18109	FBgn0028901	intergenic		4331	0.0326797	2.56553e-05	8.79685e-06	2.53705e-06	-2.21268	4.02094	8.4463	-2.88792	5.72415	11.5	-2.5503	4.87255	9.97315	A	T	5	153	12
	2L	15794381	CG42876	FBgn0262150	intergenic		-16599	0.0326797	2.56553e-05	8.79685e-06	2.53705e-06	-2.21268	4.02094	8.4463	-2.88792	5.72415	11.5	-2.5503	4.87255	9.97315	A	T	5	153	12
	2L	15794401	CG18109	FBgn0028901	intergenic		4351	0.0306748	2.10149e-05	7.84181e-06	2.16051e-06	-2.21085	4.0246	8.4463	-2.9002	5.69961	11.5	-2.55552	4.86211	9.97315	A	C	5	163	12
	2L	15794401	CG42876	FBgn0262150	intergenic		-16579	0.0306748	2.10149e-05	7.84181e-06	2.16051e-06	-2.21085	4.0246	8.4463	-2.9002	5.69961	11.5	-2.55552	4.86211	9.97315	A	C	5	163	12
	2L	15795003	CG18109	FBgn0028901	intergenic		4953	0.0306748	2.10149e-05	7.84181e-06	2.16051e-06	-2.21085	4.0246	8.4463	-2.9002	5.69961	11.5	-2.55552	4.86211	9.97315	G	A	5	163	19
	2L	15795003	CG42876	FBgn0262150	intergenic		-15977	0.0306748	2.10149e-05	7.84181e-06	2.16051e-06	-2.21085	4.0246	8.4463	-2.9002	5.69961	11.5	-2.55552	4.86211	9.97315	G	A	5	163	19
	2L	15796111	CG18109	FBgn0028901	intergenic		6061	0.0308642	2.20548e-05	8.00517e-06	2.26009e-06	-2.21167	4.02297	8.4463	-2.89466	5.71069	11.5	-2.55316	4.86683	9.97315	T	G	5	162	14
	2L	15796111	CG42876	FBgn0262150	intergenic		-14869	0.0308642	2.20548e-05	8.00517e-06	2.26009e-06	-2.21167	4.02297	8.4463	-2.89466	5.71069	11.5	-2.55316	4.86683	9.97315	T	G	5	162	14
	2L	15798213	CG18109	FBgn0028901	intergenic		8163	0.0457516	8.27852e-05	2.06123e-06	1.95461e-06	-1.70834	3.92762	7.3443	-2.60823	5.62421	10.8407	-2.15828	4.77592	9.09248	T	A	7	153	9
	2L	15798213	CG42876	FBgn0262150	intergenic		-12767	0.0457516	8.27852e-05	2.06123e-06	1.95461e-06	-1.70834	3.92762	7.3443	-2.60823	5.62421	10.8407	-2.15828	4.77592	9.09248	T	A	7	153	9
	2L	15803532	CG18109	FBgn0028901	intergenic		13482	0.0613497	4.22655e-07	1.62659e-05	5.10936e-07	-1.86274	3.91504	7.64051	-2.01395	5.63209	9.65999	-1.93834	4.77356	8.65025	C	T	10	163	17
	2L	15803532	CG42876	FBgn0262150	intergenic		-7448	0.0613497	4.22655e-07	1.62659e-05	5.10936e-07	-1.86274	3.91504	7.64051	-2.01395	5.63209	9.65999	-1.93834	4.77356	8.65025	C	T	10	163	17
	2L	15804127	CG18109	FBgn0028901	intergenic		14077	0.0306748	1.50572e-05	6.58222e-06	1.58685e-06	-2.22551	3.99528	8.4463	-2.91265	5.67469	11.5	-2.56908	4.83499	9.97315	G	A	5	163	13
	2L	15804127	CG42876	FBgn0262150	intergenic		-6853	0.0306748	1.50572e-05	6.58222e-06	1.58685e-06	-2.22551	3.99528	8.4463	-2.91265	5.67469	11.5	-2.56908	4.83499	9.97315	G	A	5	163	13
	2L	15805799	CG18109	FBgn0028901	intergenic		15749	0.0306748	1.50572e-05	6.58222e-06	1.58685e-06	-2.22551	3.99528	8.4463	-2.91265	5.67469	11.5	-2.56908	4.83499	9.97315	G	A	5	163	15
	2L	15805799	CG42876	FBgn0262150	intergenic		-5181	0.0306748	1.50572e-05	6.58222e-06	1.58685e-06	-2.22551	3.99528	8.4463	-2.91265	5.67469	11.5	-2.56908	4.83499	9.97315	G	A	5	163	15
	2L	15806723	CG18109	FBgn0028901	intergenic		16673	0.0308642	1.27804e-05	6.2401e-06	1.37243e-06	-2.22944	3.98742	8.4463	-2.91559	5.66882	11.5	-2.57251	4.82812	9.97315	C	A	5	162	11
	2L	15806723	CG42876	FBgn0262150	intergenic		-4257	0.0308642	1.27804e-05	6.2401e-06	1.37243e-06	-2.22944	3.98742	8.4463	-2.91559	5.66882	11.5	-2.57251	4.82812	9.97315	C	A	5	162	11
	2L	15807186	CG18109	FBgn0028901	intergenic		17136	0.0322581	1.16539e-05	7.28391e-06	1.44519e-06	-2.2475	3.9513	8.4463	-2.89487	5.71026	11.5	-2.57118	4.83078	9.97315	T	C	5	155	6
	2L	15807186	CG42876	FBgn0262150	intergenic		-3794	0.0322581	1.16539e-05	7.28391e-06	1.44519e-06	-2.2475	3.9513	8.4463	-2.89487	5.71026	11.5	-2.57118	4.83078	9.97315	T	C	5	155	6
	2L	15810268	CG18109	FBgn0028901	intergenic		20218	0.0304878	1.96196e-05	7.26421e-06	1.98525e-06	-2.21197	4.02235	8.4463	-2.90196	5.69607	11.5	-2.55697	4.85921	9.97315	C	T	5	164	10
	2L	15810268	CG42876	FBgn0262150	intergenic		-712	0.0304878	1.96196e-05	7.26421e-06	1.98525e-06	-2.21197	4.02235	8.4463	-2.90196	5.69607	11.5	-2.55697	4.85921	9.97315	C	T	5	164	10
	2L	15811758	CG42876	FBgn0262150	intergenic	CG42876-PA		0.0304878	1.96196e-05	7.26421e-06	1.98525e-06	-2.21197	4.02235	8.4463	-2.90196	5.69607	11.5	-2.55697	4.85921	9.97315	C	A	5	164	18
	2L	15812274	CG18518	FBgn0028900	intergenic		-22295	0.0326797	2.54667e-05	8.92245e-06	2.5605e-06	-2.21581	4.01469	8.4463	-2.89563	5.70874	11.5	-2.55572	4.86172	9.97315	A	T	5	153	10
	2L	15812274	CG42876	FBgn0262150	intergenic		133	0.0326797	2.54667e-05	8.92245e-06	2.5605e-06	-2.21581	4.01469	8.4463	-2.89563	5.70874	11.5	-2.55572	4.86172	9.97315	A	T	5	153	10
	2L	15812645	CG18518	FBgn0028900	intergenic		-21924	0.0304878	1.96196e-05	7.26421e-06	1.98525e-06	-2.21197	4.02235	8.4463	-2.90196	5.69607	11.5	-2.55697	4.85921	9.97315	G	A	5	164	19
	2L	15812645	CG42876	FBgn0262150	intergenic		504	0.0304878	1.96196e-05	7.26421e-06	1.98525e-06	-2.21197	4.02235	8.4463	-2.90196	5.69607	11.5	-2.55697	4.85921	9.97315	G	A	5	164	19
	2L	15816177	CG18518	FBgn0028900	intergenic		-18392	0.0457516	1.62789e-05	8.54881e-06	1.92229e-06	-1.90828	3.95462	7.77117	-2.45973	5.6472	10.5667	-2.184	4.80091	9.16891	C	T	7	153	10
	2L	15816177	CG42876	FBgn0262150	intergenic		4036	0.0457516	1.62789e-05	8.54881e-06	1.92229e-06	-1.90828	3.95462	7.77117	-2.45973	5.6472	10.5667	-2.184	4.80091	9.16891	C	T	7	153	10
	2L	15817612	CG18518	FBgn0028900	intergenic		-16957	0.0324675	1.10907e-05	4.77322e-06	1.11311e-06	-2.25805	3.93021	8.4463	-2.94682	5.60635	11.5	-2.60243	4.76828	9.97315	T	A	5	154	11
	2L	15817612	CG42876	FBgn0262150	intergenic		5471	0.0324675	1.10907e-05	4.77322e-06	1.11311e-06	-2.25805	3.93021	8.4463	-2.94682	5.60635	11.5	-2.60243	4.76828	9.97315	T	A	5	154	11
	2L	15818014	CG18518	FBgn0028900	intergenic		-16555	0.0310559	1.73539e-05	7.07944e-06	1.81428e-06	-2.22319	3.99992	8.4463	-2.91714	5.66571	11.5	-2.57017	4.83282	9.97315	T	A	5	161	8
	2L	15818014	CG42876	FBgn0262150	intergenic		5873	0.0310559	1.73539e-05	7.07944e-06	1.81428e-06	-2.22319	3.99992	8.4463	-2.91714	5.66571	11.5	-2.57017	4.83282	9.97315	T	A	5	161	8
	2L	15818284	CG18518	FBgn0028900	intergenic		-16285	0.0308642	1.07279e-05	6.18881e-06	1.27702e-06	-2.23914	3.96801	8.4463	-2.91713	5.66574	11.5	-2.57814	4.81688	9.97315	G	A	5	162	13
	2L	15818284	CG42876	FBgn0262150	intergenic		6143	0.0308642	1.07279e-05	6.18881e-06	1.27702e-06	-2.23914	3.96801	8.4463	-2.91713	5.66574	11.5	-2.57814	4.81688	9.97315	G	A	5	162	13
	2L	15819482	CG18518	FBgn0028900	intergenic		-15087	0.0304878	1.96196e-05	7.26421e-06	1.98525e-06	-2.21197	4.02235	8.4463	-2.90196	5.69607	11.5	-2.55697	4.85921	9.97315	G	C	5	164	8
	2L	15819482	CG42876	FBgn0262150	intergenic		7341	0.0304878	1.96196e-05	7.26421e-06	1.98525e-06	-2.21197	4.02235	8.4463	-2.90196	5.69607	11.5	-2.55697	4.85921	9.97315	G	C	5	164	8
	2L	15819898	CG18518	FBgn0028900	intergenic		-14671	0.0306748	2.05082e-05	7.57782e-06	2.0865e-06	-2.21364	4.01902	8.4463	-2.90472	5.69056	11.5	-2.55918	4.85479	9.97315	G	A	5	163	15
	2L	15819898	CG42876	FBgn0262150	intergenic		7757	0.0306748	2.05082e-05	7.57782e-06	2.0865e-06	-2.21364	4.01902	8.4463	-2.90472	5.69056	11.5	-2.55918	4.85479	9.97315	G	A	5	163	15
	2L	15823200	CG18518	FBgn0028900	intergenic		-11369	0.0308642	1.62487e-05	7.14777e-06	1.73782e-06	-2.22308	4.00013	8.4463	-2.90853	5.68295	11.5	-2.56581	4.84154	9.97315	T	A	5	162	11
	2L	15823200	CG42876	FBgn0262150	intergenic		11059	0.0308642	1.62487e-05	7.14777e-06	1.73782e-06	-2.22308	4.00013	8.4463	-2.90853	5.68295	11.5	-2.56581	4.84154	9.97315	T	A	5	162	11
	2L	15824166	CG18518	FBgn0028900	intergenic		-10403	0.0251572	1.73141e-05	1.30762e-06	6.12054e-07	-2.42471	3.94983	8.79925	-3.47845	5.6681	12.625	-2.95158	4.80896	10.7121	T	C	4	159	9
	2L	15824166	CG42876	FBgn0262150	intergenic		12025	0.0251572	1.73141e-05	1.30762e-06	6.12054e-07	-2.42471	3.94983	8.79925	-3.47845	5.6681	12.625	-2.95158	4.80896	10.7121	T	C	4	159	9
	2L	15824302	CG18518	FBgn0028900	intergenic		-10267	0.03125	1.43913e-05	6.78067e-06	1.56079e-06	-2.22891	3.98848	8.4463	-2.92075	5.65849	11.5	-2.57483	4.82349	9.97315	A	T	5	160	12
	2L	15824302	CG42876	FBgn0262150	intergenic		12161	0.03125	1.43913e-05	6.78067e-06	1.56079e-06	-2.22891	3.98848	8.4463	-2.92075	5.65849	11.5	-2.57483	4.82349	9.97315	A	T	5	160	12
	2L	15836245	CG18518	FBgn0028900	intergenic		587	0.0304878	1.96196e-05	7.26421e-06	1.98525e-06	-2.21197	4.02235	8.4463	-2.90196	5.69607	11.5	-2.55697	4.85921	9.97315	C	A	5	164	10
	2L	15836245	CR31822	FBgn0051822	intergenic		-480	0.0304878	1.96196e-05	7.26421e-06	1.98525e-06	-2.21197	4.02235	8.4463	-2.90196	5.69607	11.5	-2.55697	4.85921	9.97315	C	A	5	164	10
	2L	15837135	CR31822	FBgn0051822	synonymous	CR31822:1		0.0580645	4.29449e-05	1.37558e-05	4.31289e-06	-1.56771	3.86426	6.99967	-2.11369	5.55192	9.7793	-1.8407	4.70809	8.38949	A	T	9	155	15
	2L	15837553	CG13243	FBgn0028903	intergenic		-15120	0.0304878	1.96196e-05	7.26421e-06	1.98525e-06	-2.21197	4.02235	8.4463	-2.90196	5.69607	11.5	-2.55697	4.85921	9.97315	C	T	5	164	15
	2L	15837553	CR31822	FBgn0051822	intergenic		109	0.0304878	1.96196e-05	7.26421e-06	1.98525e-06	-2.21197	4.02235	8.4463	-2.90196	5.69607	11.5	-2.55697	4.85921	9.97315	C	T	5	164	15
	2L	15837828	CG13243	FBgn0028903	intergenic		-14845	0.0304878	1.96196e-05	7.26421e-06	1.98525e-06	-2.21197	4.02235	8.4463	-2.90196	5.69607	11.5	-2.55697	4.85921	9.97315	G	A	5	164	14
	2L	15837828	CR31822	FBgn0051822	intergenic		384	0.0304878	1.96196e-05	7.26421e-06	1.98525e-06	-2.21197	4.02235	8.4463	-2.90196	5.69607	11.5	-2.55697	4.85921	9.97315	G	A	5	164	14
	2L	15840614	CG13243	FBgn0028903	intergenic		-12059	0.0304878	1.96196e-05	7.26421e-06	1.98525e-06	-2.21197	4.02235	8.4463	-2.90196	5.69607	11.5	-2.55697	4.85921	9.97315	C	G	5	164	11
	2L	15840614	CR31822	FBgn0051822	intergenic		3170	0.0304878	1.96196e-05	7.26421e-06	1.98525e-06	-2.21197	4.02235	8.4463	-2.90196	5.69607	11.5	-2.55697	4.85921	9.97315	C	G	5	164	11
	2L	15845919	CG13243	FBgn0028903	intergenic		-6754	0.0261438	2.40185e-05	1.15098e-06	6.90401e-07	-2.42057	3.95812	8.79925	-3.49065	5.6437	12.625	-2.95561	4.80091	10.7121	G	C	4	153	8
	2L	15845919	CR31822	FBgn0051822	intergenic		8475	0.0261438	2.40185e-05	1.15098e-06	6.90401e-07	-2.42057	3.95812	8.79925	-3.49065	5.6437	12.625	-2.95561	4.80091	10.7121	G	C	4	153	8
	2L	15856616	CG42791	FBgn0261924	intergenic		-6646	0.0310559	1.86935e-05	7.63568e-06	2.0263e-06	-2.21204	4.02222	8.4463	-2.90233	5.69535	11.5	-2.55718	4.85879	9.97315	T	C	5	161	8
	2L	15856616	Tektin-A	FBgn0028902	intergenic		166	0.0310559	1.86935e-05	7.63568e-06	2.0263e-06	-2.21204	4.02222	8.4463	-2.90233	5.69535	11.5	-2.55718	4.85879	9.97315	T	C	5	161	8
	2L	15856656	CG42791	FBgn0261924	intergenic		-6606	0.0310559	2.34306e-05	8.04299e-06	2.38359e-06	-2.20991	4.02648	8.4463	-2.91008	5.67984	11.5	-2.55999	4.85316	9.97315	A	T	5	161	10
	2L	15856656	Tektin-A	FBgn0028902	intergenic		206	0.0310559	2.34306e-05	8.04299e-06	2.38359e-06	-2.20991	4.02648	8.4463	-2.91008	5.67984	11.5	-2.55999	4.85316	9.97315	A	T	5	161	10
	2L	15857017	CG42791	FBgn0261924	intergenic		-6245	0.0306748	2.11584e-05	7.18344e-06	2.1059e-06	-2.20851	4.02928	8.4463	-2.90846	5.68308	11.5	-2.55849	4.85618	9.97315	T	C	5	163	17
	2L	15857017	Tektin-A	FBgn0028902	intergenic		567	0.0306748	2.11584e-05	7.18344e-06	2.1059e-06	-2.20851	4.02928	8.4463	-2.90846	5.68308	11.5	-2.55849	4.85618	9.97315	T	C	5	163	17
	2L	15857440	CG42791	FBgn0261924	intergenic		-5822	0.0304878	1.96196e-05	7.26421e-06	1.98525e-06	-2.21197	4.02235	8.4463	-2.90196	5.69607	11.5	-2.55697	4.85921	9.97315	C	T	5	164	18
	2L	15857440	Tektin-A	FBgn0028902	intergenic		990	0.0304878	1.96196e-05	7.26421e-06	1.98525e-06	-2.21197	4.02235	8.4463	-2.90196	5.69607	11.5	-2.55697	4.85921	9.97315	C	T	5	164	18
	2L	15857531	CG42791	FBgn0261924	intergenic		-5731	0.0306748	2.04597e-05	7.25332e-06	1.97898e-06	-2.20299	4.04031	8.4463	-2.88767	5.72467	11.5	-2.54533	4.88249	9.97315	C	T	5	163	16
	2L	15857531	Tektin-A	FBgn0028902	intergenic		1081	0.0306748	2.04597e-05	7.25332e-06	1.97898e-06	-2.20299	4.04031	8.4463	-2.88767	5.72467	11.5	-2.54533	4.88249	9.97315	C	T	5	163	16
	2L	15857539	CG42791	FBgn0261924	intergenic		-5723	0.0304878	1.96196e-05	7.26421e-06	1.98525e-06	-2.21197	4.02235	8.4463	-2.90196	5.69607	11.5	-2.55697	4.85921	9.97315	T	A	5	164	16
	2L	15857539	Tektin-A	FBgn0028902	intergenic		1089	0.0304878	1.96196e-05	7.26421e-06	1.98525e-06	-2.21197	4.02235	8.4463	-2.90196	5.69607	11.5	-2.55697	4.85921	9.97315	T	A	5	164	16
	2L	15858197	CG42791	FBgn0261924	intergenic		-5065	0.0426829	1.8349e-05	8.45046e-06	2.11016e-06	-1.88753	3.9961	7.77117	-2.45145	5.66375	10.5667	-2.16949	4.82993	9.16891	G	T	7	164	15
	2L	15858197	Tektin-A	FBgn0028902	intergenic		1747	0.0426829	1.8349e-05	8.45046e-06	2.11016e-06	-1.88753	3.9961	7.77117	-2.45145	5.66375	10.5667	-2.16949	4.82993	9.16891	G	T	7	164	15
	2L	15858693	CG42791	FBgn0261924	intergenic		-4569	0.0306748	2.08485e-05	7.78488e-06	2.11703e-06	-2.20481	4.03668	8.4463	-2.89387	5.71227	11.5	-2.54934	4.87447	9.97315	C	G	5	163	16
	2L	15858693	Tektin-A	FBgn0028902	intergenic		2243	0.0306748	2.08485e-05	7.78488e-06	2.11703e-06	-2.20481	4.03668	8.4463	-2.89387	5.71227	11.5	-2.54934	4.87447	9.97315	C	G	5	163	16
	2L	15859137	CG42791	FBgn0261924	intergenic		-4125	0.0304878	1.96196e-05	7.26421e-06	1.98525e-06	-2.21197	4.02235	8.4463	-2.90196	5.69607	11.5	-2.55697	4.85921	9.97315	C	A	5	164	14
	2L	15859137	Tektin-A	FBgn0028902	intergenic		2687	0.0304878	1.96196e-05	7.26421e-06	1.98525e-06	-2.21197	4.02235	8.4463	-2.90196	5.69607	11.5	-2.55697	4.85921	9.97315	C	A	5	164	14
	2L	15862697	CG42791	FBgn0261924	intergenic		-565	0.0324675	2.37027e-05	8.2292e-06	2.34223e-06	-2.21697	4.01235	8.4463	-2.89754	5.70491	11.5	-2.55726	4.85863	9.97315	A	C	5	154	20
	2L	15862697	Tektin-A	FBgn0028902	intergenic		6247	0.0324675	2.37027e-05	8.2292e-06	2.34223e-06	-2.21697	4.01235	8.4463	-2.89754	5.70491	11.5	-2.55726	4.85863	9.97315	A	C	5	154	20
	2L	15866698	CG42792	FBgn0261925	intergenic		1275	0.0310559	1.90008e-05	7.28871e-06	2.1053e-06	-2.21332	4.01966	8.4463	-2.91893	5.66214	11.5	-2.56613	4.8409	9.97315	C	T	5	161	5
	2L	15866698	CG7653	FBgn0028935	intergenic		-10917	0.0310559	1.90008e-05	7.28871e-06	2.1053e-06	-2.21332	4.01966	8.4463	-2.91893	5.66214	11.5	-2.56613	4.8409	9.97315	C	T	5	161	5
	2L	15867062	CG42792	FBgn0261925	intergenic		1639	0.0304878	1.96196e-05	7.26421e-06	1.98525e-06	-2.21197	4.02235	8.4463	-2.90196	5.69607	11.5	-2.55697	4.85921	9.97315	A	C	5	164	16
	2L	15867062	CG7653	FBgn0028935	intergenic		-10553	0.0304878	1.96196e-05	7.26421e-06	1.98525e-06	-2.21197	4.02235	8.4463	-2.90196	5.69607	11.5	-2.55697	4.85921	9.97315	A	C	5	164	16
	2L	15869455	CG42792	FBgn0261925	intergenic		4032	0.0304878	1.96196e-05	7.26421e-06	1.98525e-06	-2.21197	4.02235	8.4463	-2.90196	5.69607	11.5	-2.55697	4.85921	9.97315	T	A	5	164	15
	2L	15869455	CG7653	FBgn0028935	intergenic		-8160	0.0304878	1.96196e-05	7.26421e-06	1.98525e-06	-2.21197	4.02235	8.4463	-2.90196	5.69607	11.5	-2.55697	4.85921	9.97315	T	A	5	164	15
	2L	15869924	CG42792	FBgn0261925	intergenic		4501	0.0316456	1.20981e-05	7.04081e-06	1.37994e-06	-2.21309	4.02011	8.4463	-2.88135	5.7373	11.5	-2.54722	4.8787	9.97315	G	T	5	158	8
	2L	15869924	CG7653	FBgn0028935	intergenic		-7691	0.0316456	1.20981e-05	7.04081e-06	1.37994e-06	-2.21309	4.02011	8.4463	-2.88135	5.7373	11.5	-2.54722	4.8787	9.97315	G	T	5	158	8
	2L	15870790	CG42792	FBgn0261925	intergenic		5367	0.0306748	2.07467e-05	7.78552e-06	2.13762e-06	-2.21256	4.02118	8.4463	-2.90162	5.69677	11.5	-2.55709	4.85898	9.97315	A	G	5	163	10
	2L	15870790	CG7653	FBgn0028935	intergenic		-6825	0.0306748	2.07467e-05	7.78552e-06	2.13762e-06	-2.21256	4.02118	8.4463	-2.90162	5.69677	11.5	-2.55709	4.85898	9.97315	A	G	5	163	10
	2L	15871000	CG42792	FBgn0261925	intergenic		5577	0.0316456	2.61605e-05	8.83127e-06	2.79558e-06	-2.20317	4.03996	8.4463	-2.87563	5.74873	11.5	-2.5394	4.89435	9.97315	T	C	5	158	8
	2L	15871000	CG7653	FBgn0028935	intergenic		-6615	0.0316456	2.61605e-05	8.83127e-06	2.79558e-06	-2.20317	4.03996	8.4463	-2.87563	5.74873	11.5	-2.5394	4.89435	9.97315	T	C	5	158	8
	2L	15872687	CG42792	FBgn0261925	intergenic		7264	0.0314465	2.01498e-05	1.041e-05	2.5766e-06	-2.21154	4.02323	8.4463	-2.88502	5.72995	11.5	-2.54828	4.87659	9.97315	C	T	5	159	8
	2L	15872687	CG7653	FBgn0028935	intergenic		-4928	0.0314465	2.01498e-05	1.041e-05	2.5766e-06	-2.21154	4.02323	8.4463	-2.88502	5.72995	11.5	-2.54828	4.87659	9.97315	C	T	5	159	8
	2L	15874175	CG42792	FBgn0261925	intergenic		8752	0.0304878	1.96196e-05	7.26421e-06	1.98525e-06	-2.21197	4.02235	8.4463	-2.90196	5.69607	11.5	-2.55697	4.85921	9.97315	C	T	5	164	14
	2L	15874175	CG7653	FBgn0028935	intergenic		-3440	0.0304878	1.96196e-05	7.26421e-06	1.98525e-06	-2.21197	4.02235	8.4463	-2.90196	5.69607	11.5	-2.55697	4.85921	9.97315	C	T	5	164	14
	2L	15874198	CG42792	FBgn0261925	intergenic		8775	0.054878	7.47737e-05	1.0859e-05	5.32274e-06	-1.55513	3.98654	7.09681	-2.151	5.63694	9.93894	-1.85307	4.81174	8.51787	A	G	9	164	15
	2L	15874198	CG7653	FBgn0028935	intergenic		-3417	0.054878	7.47737e-05	1.0859e-05	5.32274e-06	-1.55513	3.98654	7.09681	-2.151	5.63694	9.93894	-1.85307	4.81174	8.51787	A	G	9	164	15
	2L	15876213	CG42792	FBgn0261925	intergenic		10790	0.0254777	8.33748e-05	2.69923e-05	9.33921e-06	-2.22706	3.97412	8.42824	-2.97164	5.62339	11.5667	-2.59935	4.79876	9.99746	T	A	4	157	7
	2L	15876213	CG7653	FBgn0028935	intergenic		-1402	0.0254777	8.33748e-05	2.69923e-05	9.33921e-06	-2.22706	3.97412	8.42824	-2.97164	5.62339	11.5667	-2.59935	4.79876	9.99746	T	A	4	157	7
	2L	15878071	CG7653	FBgn0028935	missense	CG7653:3		0.0304878	1.96196e-05	7.26421e-06	1.98525e-06	-2.21197	4.02235	8.4463	-2.90196	5.69607	11.5	-2.55697	4.85921	9.97315	T	C	5	164	15
	2L	15878523	CG7653	FBgn0028935	synonymous	CG7653:3		0.0432099	1.91969e-05	8.19036e-06	2.08713e-06	-1.88956	3.99204	7.77117	-2.45362	5.65941	10.5667	-2.17159	4.82573	9.16891	G	C	7	162	14
	2L	15885111	CG7653	FBgn0028935	intergenic		5046	0.0304878	1.96196e-05	7.26421e-06	1.98525e-06	-2.21197	4.02235	8.4463	-2.90196	5.69607	11.5	-2.55697	4.85921	9.97315	C	A	5	164	16
	2L	15885111	CR31824	FBgn0051824	intergenic		-2794	0.0304878	1.96196e-05	7.26421e-06	1.98525e-06	-2.21197	4.02235	8.4463	-2.90196	5.69607	11.5	-2.55697	4.85921	9.97315	C	A	5	164	16
	2L	15893943	CG31735	FBgn0051735	intergenic		-1617	0.0308642	2.10449e-05	7.66929e-06	2.16616e-06	-2.21522	4.01586	8.4463	-2.90925	5.68151	11.5	-2.56223	4.84868	9.97315	G	T	5	162	8
	2L	15893943	TepI	FBgn0041183	intergenic		132	0.0308642	2.10449e-05	7.66929e-06	2.16616e-06	-2.21522	4.01586	8.4463	-2.90925	5.68151	11.5	-2.56223	4.84868	9.97315	G	T	5	162	8
	2L	15894291	CG31735	FBgn0051735	intergenic		-1269	0.0308642	2.18385e-05	8.29061e-06	2.28337e-06	-2.19642	4.05346	8.4463	-2.89403	5.71193	11.5	-2.54523	4.8827	9.97315	G	C	5	162	8
	2L	15894291	TepI	FBgn0041183	intergenic		480	0.0308642	2.18385e-05	8.29061e-06	2.28337e-06	-2.19642	4.05346	8.4463	-2.89403	5.71193	11.5	-2.54523	4.8827	9.97315	G	C	5	162	8
	2L	15894801	CG31735	FBgn0051735	intergenic		-759	0.0308642	2.02962e-05	6.71529e-06	1.87444e-06	-2.21073	4.02483	8.4463	-2.89935	5.7013	11.5	-2.55504	4.86307	9.97315	T	A	5	162	13
	2L	15894801	TepI	FBgn0041183	intergenic		990	0.0308642	2.02962e-05	6.71529e-06	1.87444e-06	-2.21073	4.02483	8.4463	-2.89935	5.7013	11.5	-2.55504	4.86307	9.97315	T	A	5	162	13
	2L	15896960	CG31735	FBgn0051735	missense	CG31735-cds		0.0304878	1.96196e-05	7.26421e-06	1.98525e-06	-2.21197	4.02235	8.4463	-2.90196	5.69607	11.5	-2.55697	4.85921	9.97315	G	A	5	164	19
	2L	15900547	CG31821	FBgn0051821	intergenic		-438	0.0304878	1.96196e-05	7.26421e-06	1.98525e-06	-2.21197	4.02235	8.4463	-2.90196	5.69607	11.5	-2.55697	4.85921	9.97315	T	C	5	164	15
	2L	15900547	CG31823	FBgn0051823	intergenic		60	0.0304878	1.96196e-05	7.26421e-06	1.98525e-06	-2.21197	4.02235	8.4463	-2.90196	5.69607	11.5	-2.55697	4.85921	9.97315	T	C	5	164	15
	2L	15908856	beat-Ib	FBgn0028645	intronic	beat-Ib-in		0.0324675	2.40006e-05	8.22591e-06	2.37912e-06	-2.22413	3.99804	8.4463	-2.90268	5.69464	11.5	-2.56341	4.84634	9.97315	A	C	5	154	8
	2L	15908985	beat-Ib	FBgn0028645	intronic	beat-Ib-in		0.0304878	1.96196e-05	7.26421e-06	1.98525e-06	-2.21197	4.02235	8.4463	-2.90196	5.69607	11.5	-2.55697	4.85921	9.97315	C	T	5	164	12
	2L	15912315	beat-Ib	FBgn0028645	intronic	beat-Ib-in		0.0320513	2.08567e-05	6.95796e-06	1.96317e-06	-2.21751	4.01128	8.4463	-2.90371	5.69258	11.5	-2.56061	4.85193	9.97315	T	A	5	156	12
	2L	15912479	beat-Ib	FBgn0028645	intronic	beat-Ib-in		0.0308642	1.17985e-05	6.83733e-06	1.44039e-06	-2.23318	3.97995	8.4463	-2.91385	5.67229	11.5	-2.57351	4.82612	9.97315	C	T	5	162	15
	2L	15913538	beat-Ib	FBgn0028645	intronic	beat-Ib-in		0.0304878	1.96196e-05	7.26421e-06	1.98525e-06	-2.21197	4.02235	8.4463	-2.90196	5.69607	11.5	-2.55697	4.85921	9.97315	C	A	5	164	18
	2L	15914324	beat-Ib	FBgn0028645	intronic	beat-Ib-in		0.0333333	3.07392e-05	1.06175e-05	3.29177e-06	-2.21581	4.01467	8.4463	-2.87171	5.75658	11.5	-2.54376	4.88563	9.97315	C	G	5	150	9
	2L	15914846	beat-Ib	FBgn0028645	intronic	beat-Ib-in		0.0304878	1.96196e-05	7.26421e-06	1.98525e-06	-2.21197	4.02235	8.4463	-2.90196	5.69607	11.5	-2.55697	4.85921	9.97315	C	T	5	164	11
	2L	15916170	beat-Ib	FBgn0028645	intronic	beat-Ib-in		0.0304878	1.96196e-05	7.26421e-06	1.98525e-06	-2.21197	4.02235	8.4463	-2.90196	5.69607	11.5	-2.55697	4.85921	9.97315	C	A	5	164	19
	2L	15916204	beat-Ib	FBgn0028645	intronic	beat-Ib-in		0.0304878	1.96196e-05	7.26421e-06	1.98525e-06	-2.21197	4.02235	8.4463	-2.90196	5.69607	11.5	-2.55697	4.85921	9.97315	G	A	5	164	18
	2L	15916227	beat-Ib	FBgn0028645	intronic	beat-Ib-in		0.0304878	1.96196e-05	7.26421e-06	1.98525e-06	-2.21197	4.02235	8.4463	-2.90196	5.69607	11.5	-2.55697	4.85921	9.97315	G	A	5	164	16
	2L	15916339	beat-Ib	FBgn0028645	intronic	beat-Ib-in		0.0304878	1.96196e-05	7.26421e-06	1.98525e-06	-2.21197	4.02235	8.4463	-2.90196	5.69607	11.5	-2.55697	4.85921	9.97315	G	A	5	164	13
	2L	15917354	beat-Ib	FBgn0028645	nonsense	beat-Ib-in		0.0304878	1.96196e-05	7.26421e-06	1.98525e-06	-2.21197	4.02235	8.4463	-2.90196	5.69607	11.5	-2.55697	4.85921	9.97315	A	G	5	164	20
	2L	15917354	CG13244	FBgn0032577	nonsense	CG13244-cds		0.0304878	1.96196e-05	7.26421e-06	1.98525e-06	-2.21197	4.02235	8.4463	-2.90196	5.69607	11.5	-2.55697	4.85921	9.97315	A	G	5	164	20
	2L	15917907	beat-Ib	FBgn0028645	intergenic		300	0.0304878	1.96196e-05	7.26421e-06	1.98525e-06	-2.21197	4.02235	8.4463	-2.90196	5.69607	11.5	-2.55697	4.85921	9.97315	C	T	5	164	22
	2L	15917907	CG13244	FBgn0032577	intergenic		-5488	0.0304878	1.96196e-05	7.26421e-06	1.98525e-06	-2.21197	4.02235	8.4463	-2.90196	5.69607	11.5	-2.55697	4.85921	9.97315	C	T	5	164	22
	2L	15917907	CG4793	FBgn0028514	intronic	beat-Ib-in		0.0304878	1.96196e-05	7.26421e-06	1.98525e-06	-2.21197	4.02235	8.4463	-2.90196	5.69607	11.5	-2.55697	4.85921	9.97315	C	T	5	164	22
	2L	15927987	beat-Ib	FBgn0028645	intergenic		-13454	0.0304878	1.96196e-05	7.26421e-06	1.98525e-06	-2.21197	4.02235	8.4463	-2.90196	5.69607	11.5	-2.55697	4.85921	9.97315	A	T	5	164	13
	2L	15927987	CG12448	FBgn0028857	intergenic		1784	0.0304878	1.96196e-05	7.26421e-06	1.98525e-06	-2.21197	4.02235	8.4463	-2.90196	5.69607	11.5	-2.55697	4.85921	9.97315	A	T	5	164	13
	2L	15927987	CG4793	FBgn0028514	intronic	beat-Ib-in		0.0304878	1.96196e-05	7.26421e-06	1.98525e-06	-2.21197	4.02235	8.4463	-2.90196	5.69607	11.5	-2.55697	4.85921	9.97315	A	T	5	164	13
	2L	15928786	beat-Ib	FBgn0028645	intergenic		-12655	0.0308642	2.23863e-05	7.98706e-06	2.32698e-06	-2.21056	4.02519	8.4463	-2.88703	5.72593	11.5	-2.5488	4.87556	9.97315	G	T	5	162	14
	2L	15928786	CG12448	FBgn0028857	intergenic		2583	0.0308642	2.23863e-05	7.98706e-06	2.32698e-06	-2.21056	4.02519	8.4463	-2.88703	5.72593	11.5	-2.5488	4.87556	9.97315	G	T	5	162	14
	2L	15928786	CG4793	FBgn0028514	intronic	beat-Ib-in		0.0308642	2.23863e-05	7.98706e-06	2.32698e-06	-2.21056	4.02519	8.4463	-2.88703	5.72593	11.5	-2.5488	4.87556	9.97315	G	T	5	162	14
	2L	15930781	beat-Ib	FBgn0028645	intergenic		-10660	0.0324675	2.36425e-05	8.18916e-06	2.33248e-06	-2.21747	4.01135	8.4463	-2.89963	5.70073	11.5	-2.55855	4.85604	9.97315	C	A	5	154	11
	2L	15930781	CG12448	FBgn0028857	intergenic		4578	0.0324675	2.36425e-05	8.18916e-06	2.33248e-06	-2.21747	4.01135	8.4463	-2.89963	5.70073	11.5	-2.55855	4.85604	9.97315	C	A	5	154	11
	2L	15930781	CG4793	FBgn0028514	intronic	beat-Ib-in		0.0324675	2.36425e-05	8.18916e-06	2.33248e-06	-2.21747	4.01135	8.4463	-2.89963	5.70073	11.5	-2.55855	4.85604	9.97315	C	A	5	154	11
	2L	15931979	beat-Ib	FBgn0028645	intergenic		-9462	0.0308642	2.00902e-05	5.45162e-06	1.68002e-06	-2.21819	4.00991	8.4463	-2.91839	5.66322	11.5	-2.56829	4.83657	9.97315	G	T	5	162	16
	2L	15931979	CG12448	FBgn0028857	intergenic		5776	0.0308642	2.00902e-05	5.45162e-06	1.68002e-06	-2.21819	4.00991	8.4463	-2.91839	5.66322	11.5	-2.56829	4.83657	9.97315	G	T	5	162	16
	2L	15931979	CG4793	FBgn0028514	intronic	beat-Ib-in		0.0308642	2.00902e-05	5.45162e-06	1.68002e-06	-2.21819	4.00991	8.4463	-2.91839	5.66322	11.5	-2.56829	4.83657	9.97315	G	T	5	162	16
	2L	15932255	beat-Ib	FBgn0028645	intergenic		-9186	0.0308642	2.00902e-05	5.45162e-06	1.68002e-06	-2.21819	4.00991	8.4463	-2.91839	5.66322	11.5	-2.56829	4.83657	9.97315	G	C	5	162	11
	2L	15932255	CG12448	FBgn0028857	intergenic		6052	0.0308642	2.00902e-05	5.45162e-06	1.68002e-06	-2.21819	4.00991	8.4463	-2.91839	5.66322	11.5	-2.56829	4.83657	9.97315	G	C	5	162	11
	2L	15932255	CG4793	FBgn0028514	intronic	beat-Ib-in		0.0308642	2.00902e-05	5.45162e-06	1.68002e-06	-2.21819	4.00991	8.4463	-2.91839	5.66322	11.5	-2.56829	4.83657	9.97315	G	C	5	162	11
	2L	15939583	beat-Ib	FBgn0028645	intergenic		-1858	0.0304878	1.96196e-05	7.26421e-06	1.98525e-06	-2.21197	4.02235	8.4463	-2.90196	5.69607	11.5	-2.55697	4.85921	9.97315	G	C	5	164	17
	2L	15939583	CG12448	FBgn0028857	intergenic		13380	0.0304878	1.96196e-05	7.26421e-06	1.98525e-06	-2.21197	4.02235	8.4463	-2.90196	5.69607	11.5	-2.55697	4.85921	9.97315	G	C	5	164	17
	2L	15939583	CG4793	FBgn0028514	UTR	beat-Ib-u5		0.0304878	1.96196e-05	7.26421e-06	1.98525e-06	-2.21197	4.02235	8.4463	-2.90196	5.69607	11.5	-2.55697	4.85921	9.97315	G	C	5	164	17
	2L	15946753	beat-Ib	FBgn0028645	intergenic		3899	0.0306748	2.10149e-05	7.84181e-06	2.16051e-06	-2.21085	4.0246	8.4463	-2.9002	5.69961	11.5	-2.55552	4.86211	9.97315	G	A	5	163	13
	2L	15946753	CG12448	FBgn0028857	intergenic		-11105	0.0306748	2.10149e-05	7.84181e-06	2.16051e-06	-2.21085	4.0246	8.4463	-2.9002	5.69961	11.5	-2.55552	4.86211	9.97315	G	A	5	163	13
	2L	15946753	CG18063	FBgn0032124	intronic	beat-Ib-in		0.0306748	2.10149e-05	7.84181e-06	2.16051e-06	-2.21085	4.0246	8.4463	-2.9002	5.69961	11.5	-2.55552	4.86211	9.97315	G	A	5	163	13
	2L	15946792	beat-Ib	FBgn0028645	intergenic		3938	0.0304878	1.96196e-05	7.26421e-06	1.98525e-06	-2.21197	4.02235	8.4463	-2.90196	5.69607	11.5	-2.55697	4.85921	9.97315	C	T	5	164	10
	2L	15946792	CG12448	FBgn0028857	intergenic		-11066	0.0304878	1.96196e-05	7.26421e-06	1.98525e-06	-2.21197	4.02235	8.4463	-2.90196	5.69607	11.5	-2.55697	4.85921	9.97315	C	T	5	164	10
	2L	15946792	CG18063	FBgn0028856	intronic	beat-Ib-in		0.0304878	1.96196e-05	7.26421e-06	1.98525e-06	-2.21197	4.02235	8.4463	-2.90196	5.69607	11.5	-2.55697	4.85921	9.97315	C	T	5	164	10
	2L	15958581	beat-Ib	FBgn0028645	missense	beat-Ib-in		0.0308642	1.57463e-05	6.86608e-06	1.66806e-06	-2.22727	3.99176	8.4463	-2.91549	5.66901	11.5	-2.57138	4.83038	9.97315	C	T	5	162	17
	2L	15958581	CG18063	FBgn0028856	missense	CG18063:4		0.0308642	1.57463e-05	6.86608e-06	1.66806e-06	-2.22727	3.99176	8.4463	-2.91549	5.66901	11.5	-2.57138	4.83038	9.97315	C	T	5	162	17
	2L	15959149	beat-Ib	FBgn0028645	synonymous	beat-Ib-in		0.0306748	1.78912e-05	7.78016e-06	2.01975e-06	-2.22049	4.00532	8.4463	-2.90172	5.69655	11.5	-2.56111	4.85093	9.97315	G	A	5	163	11
	2L	15959149	CG18063	FBgn0028856	synonymous	CG18063-cds		0.0306748	1.78912e-05	7.78016e-06	2.01975e-06	-2.22049	4.00532	8.4463	-2.90172	5.69655	11.5	-2.56111	4.85093	9.97315	G	A	5	163	11
	2L	15960666	beat-Ib	FBgn0028645	intergenic		-18869	0.0306748	2.11518e-05	7.7009e-06	2.13466e-06	-2.20786	4.03057	8.4463	-2.89241	5.71517	11.5	-2.55014	4.87287	9.97315	C	T	5	163	11
	2L	15960666	CG10839	FBgn0084636	intergenic		1235	0.0306748	2.11518e-05	7.7009e-06	2.13466e-06	-2.20786	4.03057	8.4463	-2.89241	5.71517	11.5	-2.55014	4.87287	9.97315	C	T	5	163	11
	2L	15960666	CG18063	FBgn0028856	intronic	beat-Ib-in		0.0306748	2.11518e-05	7.7009e-06	2.13466e-06	-2.20786	4.03057	8.4463	-2.89241	5.71517	11.5	-2.55014	4.87287	9.97315	C	T	5	163	11
	2L	15967341	CG10839	FBgn0084442	intergenic		-12194	0.0487805	0.000172277	2.97593e-06	3.92727e-06	-1.56322	4.00472	7.13117	-2.4063	5.63826	10.4509	-1.98476	4.82149	8.79102	A	T	8	164	17
	2L	15967341	CG18063	FBgn0028856	intergenic		7910	0.0487805	0.000172277	2.97593e-06	3.92727e-06	-1.56322	4.00472	7.13117	-2.4063	5.63826	10.4509	-1.98476	4.82149	8.79102	A	T	8	164	17
	2L	15978734	CG10839	FBgn0028858	intergenic		-801	0.0365854	5.32461e-05	4.30739e-05	9.90299e-06	-1.88836	3.986	7.76272	-2.38717	5.64788	10.4222	-2.13777	4.81694	9.09247	G	C	6	164	6
	2L	15978734	CG18063	FBgn0028856	intergenic		19303	0.0365854	5.32461e-05	4.30739e-05	9.90299e-06	-1.88836	3.986	7.76272	-2.38717	5.64788	10.4222	-2.13777	4.81694	9.09247	G	C	6	164	6
	2L	15981439	CG10839	FBgn0084735	intergenic	CG10839-u3		0.0308642	2.19252e-05	8.07855e-06	2.28097e-06	-2.20721	4.03188	8.4463	-2.90517	5.68966	11.5	-2.55619	4.86077	9.97315	A	G	5	162	9
	2L	17349530	CG31804	FBgn0051804	intergenic		-13966	0.0496894	1.87703e-06	0.000839491	1.88593e-05	-1.92721	3.90868	7.7631	-1.73889	5.60122	9.07901	-1.83305	4.75495	8.42106	A	G	8	161	15
	2L	17349530	CG34170	FBgn0085199	intergenic		37710	0.0496894	1.87703e-06	0.000839491	1.88593e-05	-1.92721	3.90868	7.7631	-1.73889	5.60122	9.07901	-1.83305	4.75495	8.42106	A	G	8	161	15
	2L	18935245	ssp3	FBgn0032723	intronic	ssp3-in		0.329032	0.00421783	6.53163e-06	4.66079e-05	-0.56607	3.66899	4.80113	-1.10774	5.07735	7.29283	-0.836906	4.37317	6.04698	A	G	51	155	20
	2L	20032312	sNPF	FBgn0032840	intronic	sNPF-in		0.123457	0.000570367	4.5525e-06	1.08456e-05	-0.951086	3.91613	5.81831	-1.5675	5.45271	8.58771	-1.25929	4.68442	7.20301	C	T	20	162	16
	2L	20127761	CG10651	FBgn0032853	intergenic		-6044	0.030303	0.000144711	1.5826e-05	9.87875e-06	-1.97512	4.00795	7.9582	-2.79624	5.68275	11.2752	-2.38568	4.84535	9.61672	C	A	5	165	16
	2L	20127761	CG13970	FBgn0032851	intergenic		23698	0.030303	0.000144711	1.5826e-05	9.87875e-06	-1.97512	4.00795	7.9582	-2.79624	5.68275	11.2752	-2.38568	4.84535	9.61672	C	A	5	165	16
	2L	22410591	CG17018	FBgn0039972	intergenic		41815	0.0547945	8.68891e-06	0.00659598	0.000162985	-1.84219	3.89696	7.58133	-1.42803	5.65773	8.51379	-1.63511	4.77734	8.04756	T	A	8	146	7
	2L	22410591	RpL5	FBgn0064225	intergenic		-16942	0.0547945	8.68891e-06	0.00659598	0.000162985	-1.84219	3.89696	7.58133	-1.42803	5.65773	8.51379	-1.63511	4.77734	8.04756	T	A	8	146	7
	2R	3647319	CG30497	FBgn0050497	intronic	CG30497-in		0.0493827	0.00107157	4.45471e-06	1.48854e-05	-1.3452	4.00051	6.69091	-2.33932	5.60374	10.2824	-1.84226	4.80213	8.48664	A	T	8	162	10
	2R	4223620	pdm3	FBgn0261588	intergenic	pdm3-in		0.302469	7.95361e-06	0.00214979	6.38845e-05	0.829397	4.60168	2.94289	0.738291	6.26417	4.78759	0.783844	5.43292	3.86524	C	A	49	162	12
	2R	4943326	CG13743	FBgn0033368	intronic	CG13743-in		0.177215	5.05116e-06	0.00210042	5.25634e-05	-1.05859	3.73613	5.85331	-0.913522	5.5114	7.33844	-0.986058	4.62376	6.59588	G	A	28	158	16
	2R	4944420	CG13743	FBgn0033368	intronic	CG13743-in		0.180124	3.27892e-06	0.000366593	1.1635e-05	-1.06668	3.70594	5.8393	-1.03498	5.41692	7.48687	-1.05083	4.56143	6.66309	C	T	29	161	14
	2R	5412232	brp	FBgn0259246	intronic	brp-in		0.0239521	2.29472e-06	0.000564319	1.44636e-05	-2.69912	4.00951	9.40776	-2.50155	5.72646	10.7296	-2.60034	4.86799	10.0687	G	T	4	167	15
	2R	11045775	igl	FBgn0013467	intronic	igl-in		0.359756	0.000279767	1.12911e-06	2.88355e-06	-0.670122	3.62499	4.96524	-1.11232	5.03286	7.2575	-0.891221	4.32893	6.11137	A	C	59	164	16
	2R	14821695	prod	FBgn0014269	intergenic		22476	0.12963	1.52518e-06	0.000870729	1.63853e-05	-1.24932	3.77564	6.27429	-1.10683	5.54679	7.76046	-1.17808	4.66122	7.01737	T	A	21	162	15
	2R	14821695	sano	FBgn0034408	intergenic		-35215	0.12963	1.52518e-06	0.000870729	1.63853e-05	-1.24932	3.77564	6.27429	-1.10683	5.54679	7.76046	-1.17808	4.66122	7.01737	T	A	21	162	15
	2R	14821695	Vha100-3	FBgn0028669	intronic	sano-in		0.12963	1.52518e-06	0.000870729	1.63853e-05	-1.24932	3.77564	6.27429	-1.10683	5.54679	7.76046	-1.17808	4.66122	7.01737	T	A	21	162	15
	2R	14918476	5-HT1B	FBgn0263116	intergenic		-4521	0.243902	0.00245341	2.50753e-06	1.86684e-05	0.626252	4.40573	3.15323	1.19332	6.37801	3.99136	0.909788	5.39187	3.5723	C	G	40	164	6
	2R	14918476	CG15115	FBgn0034413	intergenic		731	0.243902	0.00245341	2.50753e-06	1.86684e-05	0.626252	4.40573	3.15323	1.19332	6.37801	3.99136	0.909788	5.39187	3.5723	C	G	40	164	6
	2R	14918476	CG42725	FBgn0261670	intergenic	5-HT1B-in		0.243902	0.00245341	2.50753e-06	1.86684e-05	0.626252	4.40573	3.15323	1.19332	6.37801	3.99136	0.909788	5.39187	3.5723	C	G	40	164	6
	2R	15050503	CG10737	FBgn0034420	intergenic		-1149	0.165644	2.20277e-06	0.00223319	4.08794e-05	-1.13145	3.77216	6.03506	-0.9292	5.54664	7.40504	-1.03032	4.6594	6.72005	C	G	27	163	13
	2R	15050503	ena	FBgn0000578	intergenic		379	0.165644	2.20277e-06	0.00223319	4.08794e-05	-1.13145	3.77216	6.03506	-0.9292	5.54664	7.40504	-1.03032	4.6594	6.72005	C	G	27	163	13
	2R	16562932	CG30152	FBgn0068819	intergenic		2873	0.315152	7.51276e-06	0.0141956	0.00029592	-0.836194	3.59344	5.26582	-0.584736	5.44607	6.61554	-0.710465	4.51975	5.94068	T	A	52	165	17
	2R	16562932	Gr57a	FBgn0041240	intergenic		-10178	0.315152	7.51276e-06	0.0141956	0.00029592	-0.836194	3.59344	5.26582	-0.584736	5.44607	6.61554	-0.710465	4.51975	5.94068	T	A	52	165	17
	2R	17002018	king-tubby	FBgn0015721	intronic	king-tubby-in		0.0382166	0.000100477	1.88489e-05	8.81723e-06	-1.8666	3.99407	7.72727	-2.53574	5.67044	10.7419	-2.20117	4.83225	9.23459	G	A	6	157	13
	2R	18830425	CG3831	FBgn0034804	intergenic		1958	0.0670732	7.86593e-06	0.00239127	7.1335e-05	-1.55935	3.90027	7.01897	-1.34874	5.61859	8.31607	-1.45404	4.75943	7.66752	A	T	11	164	15
	2R	18830425	CG42694	FBgn0261584	intergenic		-307	0.0670732	7.86593e-06	0.00239127	7.1335e-05	-1.55935	3.90027	7.01897	-1.34874	5.61859	8.31607	-1.45404	4.75943	7.66752	A	T	11	164	15
	2R	18830480	CG3831	FBgn0086525	intergenic		2013	0.060241	3.95564e-06	0.00104985	2.95063e-05	-1.70436	3.92548	7.3342	-1.5394	5.6595	8.7383	-1.62188	4.79249	8.03625	T	G	10	166	13
	2R	18830480	CG42694	FBgn0261584	intergenic		-252	0.060241	3.95564e-06	0.00104985	2.95063e-05	-1.70436	3.92548	7.3342	-1.5394	5.6595	8.7383	-1.62188	4.79249	8.03625	T	G	10	166	13
	2R	18830502	CG3831	FBgn0034804	intergenic		2035	0.0606061	4.36376e-06	0.00108558	3.20292e-05	-1.69815	3.9379	7.3342	-1.53996	5.65838	8.7383	-1.61906	4.79814	8.03625	A	T	10	165	11
	2R	18830502	CG42694	FBgn0261584	intergenic		-230	0.0606061	4.36376e-06	0.00108558	3.20292e-05	-1.69815	3.9379	7.3342	-1.53996	5.65838	8.7383	-1.61906	4.79814	8.03625	A	T	10	165	11
	2R	20568653	Mmp1	FBgn0035049	intronic	Mmp1-in		0.0493827	1.47888e-06	0.00109513	1.93955e-05	-1.93963	3.89542	7.77469	-1.68132	5.63271	8.99536	-1.81048	4.76407	8.38502	A	G	8	162	14
	2R	20568683	Mmp1	FBgn0035049	intronic	Mmp1-in		0.0242424	2.27954e-06	0.000200338	6.45352e-06	-2.66259	3.9935	9.31868	-2.67874	5.70084	11.0583	-2.67067	4.84717	10.1885	T	C	4	165	14
	2R	20569252	Mmp1	FBgn0035049	intronic	Mmp1-in		0.0242424	2.27954e-06	0.000200338	6.45352e-06	-2.66259	3.9935	9.31868	-2.67874	5.70084	11.0583	-2.67067	4.84717	10.1885	C	G	4	165	16
	2R	20569588	Mmp1	FBgn0035049	intronic	Mmp1-in		0.0243902	2.28674e-06	0.000210112	6.74793e-06	-2.66724	3.98419	9.31868	-2.67849	5.70134	11.0583	-2.67287	4.84277	10.1885	C	T	4	164	17
	2R	20569780	Mmp1	FBgn0035049	missense	Mmp1-cds		0.0242424	2.27954e-06	0.000200338	6.45352e-06	-2.66259	3.9935	9.31868	-2.67874	5.70084	11.0583	-2.67067	4.84717	10.1885	G	A	4	165	16
	3L	3627684	CG12029	FBgn0263239	intronic	CG12029-in		0.10241	0.000386734	2.92532e-07	1.7468e-06	-1.03851	3.90866	5.98567	-1.84615	5.46122	9.15351	-1.44233	4.68494	7.56959	G	T	17	166	14
	3L	3724309	CG32264	FBgn0052264	intronic	CG32264-in		0.170732	6.32869e-05	3.37595e-06	2.20411e-06	-0.924094	3.77734	5.62552	-1.33422	5.32286	7.9913	-1.12916	4.5501	6.80841	C	A	28	164	15
	3L	3914074	Eip63F-1	FBgn0004910	intronic	Eip63F-1-in		0.0318471	6.44303e-06	0.000360961	1.60852e-05	-2.34435	3.98741	8.67611	-2.32906	5.7159	10.374	-2.3367	4.85166	9.52507	T	C	5	157	20
	3L	3914243	Eip63F-1	FBgn0004910	intronic	Eip63F-1-in		0.0337838	5.44805e-06	0.000312432	1.4758e-05	-2.36398	3.94815	8.67611	-2.34671	5.68062	10.374	-2.35534	4.81438	9.52507	C	A	5	148	21
	3L	3914582	Eip63F-1	FBgn0004910	intronic	Eip63F-1-in		0.0318471	6.44303e-06	0.000360961	1.60852e-05	-2.34435	3.98741	8.67611	-2.32906	5.7159	10.374	-2.3367	4.85166	9.52507	C	T	5	157	16
	3L	3915319	Eip63F-1	FBgn0004910	intronic	Eip63F-1-in		0.0318471	6.44303e-06	0.000360961	1.60852e-05	-2.34435	3.98741	8.67611	-2.32906	5.7159	10.374	-2.3367	4.85166	9.52507	T	C	5	157	14
	3L	3916507	Eip63F-1	FBgn0004910	intronic	Eip63F-1-in		0.0318471	6.44303e-06	0.000360961	1.60852e-05	-2.34435	3.98741	8.67611	-2.32906	5.7159	10.374	-2.3367	4.85166	9.52507	T	A	5	157	25
	3L	3917309	Eip63F-1	FBgn0004910	intronic	Eip63F-1-in		0.0764331	9.89622e-06	0.00205189	7.13572e-05	-1.51979	3.90441	6.94398	-1.33708	5.65986	8.33401	-1.42843	4.78213	7.639	A	T	12	157	19
	3L	3918643	Eip63F-1	FBgn0004910	intronic	Eip63F-1-in		0.0903614	9.21204e-06	0.00037605	2.0109e-05	-1.35785	3.87597	6.59166	-1.3819	5.5896	8.35341	-1.36988	4.73279	7.47254	G	A	15	166	15
	3L	3919490	Eip63F-1	FBgn0004910	intronic	Eip63F-1-in		0.0318471	6.44303e-06	0.000360961	1.60852e-05	-2.34435	3.98741	8.67611	-2.32906	5.7159	10.374	-2.3367	4.85166	9.52507	T	G	5	157	11
	3L	3919491	Eip63F-1	FBgn0004910	intronic	Eip63F-1-in		0.0318471	6.44303e-06	0.000360961	1.60852e-05	-2.34435	3.98741	8.67611	-2.32906	5.7159	10.374	-2.3367	4.85166	9.52507	C	T	5	157	11
	3L	3919492	Eip63F-1	FBgn0004910	intronic	Eip63F-1-in		0.0318471	6.44303e-06	0.000360961	1.60852e-05	-2.34435	3.98741	8.67611	-2.32906	5.7159	10.374	-2.3367	4.85166	9.52507	A	T	5	157	11
	3L	3919516	Eip63F-1	FBgn0004910	intronic	Eip63F-1-in		0.0778443	4.12597e-07	0.000785188	9.0435e-06	-1.64227	3.88313	7.16767	-1.39151	5.62965	8.41267	-1.51689	4.75639	7.79017	T	G	13	167	13
	3L	3919520	Eip63F-1	FBgn0004910	intronic	Eip63F-1-in		0.11976	1.39708e-06	0.0198815	0.000225411	-1.2961	3.82836	6.42057	-0.803324	5.65388	7.26053	-1.04971	4.74112	6.84055	C	T	20	167	11
	3L	3920240	Eip63F-1	FBgn0004910	intronic	Eip63F-1-in		0.0318471	6.44303e-06	0.000360961	1.60852e-05	-2.34435	3.98741	8.67611	-2.32906	5.7159	10.374	-2.3367	4.85166	9.52507	T	C	5	157	12
	3L	5798323	CG42272	FBgn0259167	synonymous	S6k-in		0.0365854	7.94699e-06	0.000421267	2.05076e-05	-2.10116	3.94168	8.144	-2.11054	5.66324	9.88431	-2.10585	4.80246	9.01416	C	T	6	164	14
	3L	5798323	S6k	FBgn0015806	synonymous	CG42272-cds		0.0365854	7.94699e-06	0.000421267	2.05076e-05	-2.10116	3.94168	8.144	-2.11054	5.66324	9.88431	-2.10585	4.80246	9.01416	C	T	6	164	14
	3L	5798566	CG42272	FBgn0259167	intronic	S6k-in		0.0363636	8.77927e-06	0.000408424	2.06854e-05	-2.0928	3.9584	8.144	-2.10885	5.66662	9.88431	-2.10082	4.81251	9.01416	C	G	6	165	16
	3L	5798566	S6k	FBgn0015806	intronic	CG42272-in		0.0363636	8.77927e-06	0.000408424	2.06854e-05	-2.0928	3.9584	8.144	-2.10885	5.66662	9.88431	-2.10082	4.81251	9.01416	C	G	6	165	16
	3L	5798596	CG42272	FBgn0259167	synonymous	S6k-in		0.0421687	9.7207e-06	0.000215115	1.3812e-05	-1.93227	3.9584	7.82294	-2.04806	5.66662	9.76274	-1.99017	4.81251	8.79284	C	T	7	166	18
	3L	5798596	S6k	FBgn0015806	synonymous	CG42272-cds		0.0421687	9.7207e-06	0.000215115	1.3812e-05	-1.93227	3.9584	7.82294	-2.04806	5.66662	9.76274	-1.99017	4.81251	8.79284	C	T	7	166	18
	3L	5982409	CG10479	FBgn0035656	intergenic		13304	0.454545	8.59103e-06	0.00191928	6.45702e-05	-0.779575	3.38497	4.94412	-0.696117	5.17856	6.57079	-0.737846	4.28177	5.75746	C	G	75	165	16
	3L	5982409	CG32406	FBgn0052406	intergenic		-7905	0.454545	8.59103e-06	0.00191928	6.45702e-05	-0.779575	3.38497	4.94412	-0.696117	5.17856	6.57079	-0.737846	4.28177	5.75746	C	G	75	165	16
	3L	8090319	CG7565	FBgn0035833	intergenic		5407	0.0239521	1.41374e-05	5.2415e-05	6.18429e-06	-2.49276	4.01939	9.00492	-2.91462	5.70667	11.5359	-2.70369	4.86303	10.2704	T	A	4	167	15
	3L	8090319	Ect4	FBgn0262579	intergenic		-11913	0.0239521	1.41374e-05	5.2415e-05	6.18429e-06	-2.49276	4.01939	9.00492	-2.91462	5.70667	11.5359	-2.70369	4.86303	10.2704	T	A	4	167	15
	3L	8090319	fan	FBgn0028379	intronic	Ect4-in		0.0239521	1.41374e-05	5.2415e-05	6.18429e-06	-2.49276	4.01939	9.00492	-2.91462	5.70667	11.5359	-2.70369	4.86303	10.2704	T	A	4	167	15
	3L	8688386	h	FBgn0001168	intergenic		-23812	0.0245399	0.0163931	9.43723e-06	0.000140562	-1.39139	4.02909	6.81187	-3.17645	5.67627	12.0292	-2.28392	4.85268	9.42052	G	T	4	163	24
	3L	8688386	SrpRbeta	FBgn0011509	intergenic		16047	0.0245399	0.0163931	9.43723e-06	0.000140562	-1.39139	4.02909	6.81187	-3.17645	5.67627	12.0292	-2.28392	4.85268	9.42052	G	T	4	163	24
	3L	9252114	CG42509	FBgn0260235	intronic	Glu-RIB-in		0.0424242	0.000119422	3.69435e-06	3.60522e-06	-1.69345	3.99074	7.37764	-2.52211	5.65165	10.6959	-2.10778	4.8212	9.03675	G	A	7	165	15
	3L	9252114	Glu-RIB	FBgn0028431	intronic	CG42509-in		0.0424242	0.000119422	3.69435e-06	3.60522e-06	-1.69345	3.99074	7.37764	-2.52211	5.65165	10.6959	-2.10778	4.8212	9.03675	G	A	7	165	15
	3L	9768424	CG8177	FBgn0036043	intronic	CG8177-in		0.0633803	1.26732e-06	7.26002e-05	2.45896e-06	-1.92495	3.97536	7.82526	-1.97106	5.61821	9.56032	-1.948	4.79678	8.69279	T	C	9	142	10
	3L	10220458	Or67c	FBgn0036078	intergenic		-15962	0.36747	5.77834e-05	6.53779e-06	3.48587e-06	0.738038	4.69282	3.21674	1.02971	6.59572	4.5363	0.883872	5.64427	3.87652	T	A	61	166	16
	3L	10220458	scramb1	FBgn0052056	intergenic		2118	0.36747	5.77834e-05	6.53779e-06	3.48587e-06	0.738038	4.69282	3.21674	1.02971	6.59572	4.5363	0.883872	5.64427	3.87652	T	A	61	166	16
	3L	10220947	Or67c	FBgn0036078	intergenic		-15473	0.341615	1.03281e-05	8.88937e-05	7.50649e-06	0.826695	4.69666	3.04327	0.911909	6.41168	4.58786	0.869302	5.55417	3.81556	T	A	55	161	7
	3L	10220947	scramb1	FBgn0052056	intergenic		2607	0.341615	1.03281e-05	8.88937e-05	7.50649e-06	0.826695	4.69666	3.04327	0.911909	6.41168	4.58786	0.869302	5.55417	3.81556	T	A	55	161	7
	3L	10471219	A2bp1	FBgn0052062	intergenic		-3293	0.0424242	1.73593e-06	0.000693962	1.48876e-05	-2.07721	3.92969	8.08411	-1.87659	5.65393	9.40711	-1.9769	4.79181	8.74561	T	C	7	165	11
	3L	10471219	CG32063	FBgn0045770	intergenic		9639	0.0424242	1.73593e-06	0.000693962	1.48876e-05	-2.07721	3.92969	8.08411	-1.87659	5.65393	9.40711	-1.9769	4.79181	8.74561	T	C	7	165	11
	3L	11874736	CG14127	FBgn0036219	synonymous	CG14127:2		0.0484848	5.00471e-06	0.00681978	0.000135681	-1.84631	3.91193	7.60454	-1.38775	5.65464	8.43014	-1.61703	4.78329	8.01734	A	C	8	165	15
	3L	12048022	CG6793	FBgn0036242	intergenic		10757	0.0363636	4.5083e-06	0.0096206	0.000186169	-2.15877	3.96176	8.27929	-1.56383	5.72053	8.84819	-1.8613	4.84114	8.56374	A	T	6	165	16
	3L	12048022	rols	FBgn0041096	intergenic		-12589	0.0363636	4.5083e-06	0.0096206	0.000186169	-2.15877	3.96176	8.27929	-1.56383	5.72053	8.84819	-1.8613	4.84114	8.56374	A	T	6	165	16
	3L	12048022	Sema-5c	FBgn0250876	intronic	rols-in		0.0363636	4.5083e-06	0.0096206	0.000186169	-2.15877	3.96176	8.27929	-1.56383	5.72053	8.84819	-1.8613	4.84114	8.56374	A	T	6	165	16
	3L	19862900	Rab8	FBgn0262518	intronic	Rab8-in		0.0338983	0.0704781	7.80632e-06	0.000429404	-1.07175	3.92933	6.07283	-3.13424	5.49939	11.7679	-2.10299	4.71436	8.92034	C	A	4	118	10
	3L	21946026	CG7448	FBgn0037143	intergenic		1376	0.0625	2.3986e-06	0.000545798	1.21081e-05	-1.93223	3.97705	7.84151	-1.78485	5.69755	9.26725	-1.85854	4.8373	8.55438	C	A	8	128	9
	3L	21946026	CG7458	FBgn0037144	intergenic		-2185	0.0625	2.3986e-06	0.000545798	1.21081e-05	-1.93223	3.97705	7.84151	-1.78485	5.69755	9.26725	-1.85854	4.8373	8.55438	C	A	8	128	9
	3R	10573576	CG43162	FBgn0262718	intergenic		-1507	0.0484848	1.79507e-06	0.000229437	6.66597e-06	-1.96116	3.94221	7.86454	-1.92023	5.65802	9.49849	-1.9407	4.80012	8.68151	T	A	8	165	13
	3R	10573576	CG7362	FBgn0038258	intergenic		533	0.0484848	1.79507e-06	0.000229437	6.66597e-06	-1.96116	3.94221	7.86454	-1.92023	5.65802	9.49849	-1.9407	4.80012	8.68151	T	A	8	165	13
	3R	10573576	smp-30	FBgn0038257	intronic	CG43162-in		0.0484848	1.79507e-06	0.000229437	6.66597e-06	-1.96116	3.94221	7.86454	-1.92023	5.65802	9.49849	-1.9407	4.80012	8.68151	T	A	8	165	13
	3R	10577579	CG43162	FBgn0262718	intronic	CG43162-in		0.0487805	2.68612e-06	1.95567e-05	1.36606e-06	-1.93024	3.97389	7.83437	-2.20933	5.65067	10.0693	-2.06978	4.81228	8.95184	C	T	8	164	12
	3R	10577579	CG7362	FBgn0038258	intronic	CG7362-in		0.0487805	2.68612e-06	1.95567e-05	1.36606e-06	-1.93024	3.97389	7.83437	-2.20933	5.65067	10.0693	-2.06978	4.81228	8.95184	C	T	8	164	12
	3R	10578077	CG43162	FBgn0262718	nonsense	CG43162-in		0.0368098	3.44118e-05	6.53671e-06	2.52461e-06	-1.97232	4.00959	7.95424	-2.66678	5.68619	11.0198	-2.31955	4.84789	9.48699	G	T	6	163	14
	3R	10578077	CG7362	FBgn0038258	nonsense	CG7362:4		0.0368098	3.44118e-05	6.53671e-06	2.52461e-06	-1.97232	4.00959	7.95424	-2.66678	5.68619	11.0198	-2.31955	4.84789	9.48699	G	T	6	163	14
	3R	10581798	CG43162	FBgn0262718	intronic	CG43162-in		0.0324675	5.51344e-06	2.34366e-05	2.18915e-06	-2.36218	4.01382	8.73819	-2.75547	5.69277	11.2037	-2.55882	4.8533	9.97095	G	C	5	154	13
	3R	10581798	CG7362	FBgn0038258	intronic	CG7362-in		0.0324675	5.51344e-06	2.34366e-05	2.18915e-06	-2.36218	4.01382	8.73819	-2.75547	5.69277	11.2037	-2.55882	4.8533	9.97095	G	C	5	154	13
	3R	10582851	CG43162	FBgn0262718	intronic	CG43162-in		0.0424242	1.56646e-05	6.69859e-05	7.68345e-06	-1.90381	3.97631	7.78393	-2.20622	5.65109	10.0635	-2.05502	4.8137	8.92373	C	A	7	165	15
	3R	10582851	CG7362	FBgn0038258	intronic	CG7362-in		0.0424242	1.56646e-05	6.69859e-05	7.68345e-06	-1.90381	3.97631	7.78393	-2.20622	5.65109	10.0635	-2.05502	4.8137	8.92373	C	A	7	165	15
	3R	10582852	CG43162	FBgn0262718	intronic	CG43162-in		0.0421687	1.50303e-05	6.51653e-05	7.39543e-06	-1.90201	3.9799	7.78393	-2.20334	5.65685	10.0635	-2.05268	4.81837	8.92373	T	A	7	166	17
	3R	10582852	CG7362	FBgn0038258	intronic	CG7362-in		0.0421687	1.50303e-05	6.51653e-05	7.39543e-06	-1.90201	3.9799	7.78393	-2.20334	5.65685	10.0635	-2.05268	4.81837	8.92373	T	A	7	166	17
	3R	10584678	CG43162	FBgn0262718	intronic	CG43162-in		0.0426829	1.68331e-05	7.42821e-05	8.52446e-06	-1.89432	3.99528	7.78393	-2.19738	5.66876	10.0635	-2.04585	4.83202	8.92373	C	T	7	164	18
	3R	10584678	CG7362	FBgn0038258	intronic	CG7362-in		0.0426829	1.68331e-05	7.42821e-05	8.52446e-06	-1.89432	3.99528	7.78393	-2.19738	5.66876	10.0635	-2.04585	4.83202	8.92373	C	T	7	164	18
	3R	10585262	CG43162	FBgn0262718	intronic	CG43162-in		0.0363636	6.13628e-06	1.22893e-05	1.53406e-06	-2.14038	3.98383	8.26458	-2.59301	5.65596	10.842	-2.36669	4.8199	9.55328	A	G	6	165	12
	3R	10585262	CG7362	FBgn0038258	intronic	CG7362-in		0.0363636	6.13628e-06	1.22893e-05	1.53406e-06	-2.14038	3.98383	8.26458	-2.59301	5.65596	10.842	-2.36669	4.8199	9.55328	A	G	6	165	12
	3R	10585472	CG43162	FBgn0262718	intronic	CG43162-in		0.0424242	1.58397e-05	6.89458e-05	7.88556e-06	-1.90295	3.97803	7.78393	-2.20295	5.65763	10.0635	-2.05295	4.81783	8.92373	G	A	7	165	14
	3R	10585472	CG7362	FBgn0038258	intronic	CG7362-in		0.0424242	1.58397e-05	6.89458e-05	7.88556e-06	-1.90295	3.97803	7.78393	-2.20295	5.65763	10.0635	-2.05295	4.81783	8.92373	G	A	7	165	14
	3R	10587515	CG43162	FBgn0262718	intronic	CG43162-in		0.0429448	1.54889e-05	5.86706e-05	6.96208e-06	-1.90876	3.96641	7.78393	-2.20739	5.64874	10.0635	-2.05808	4.80757	8.92373	G	A	7	163	15
	3R	10587515	CG7362	FBgn0038258	intronic	CG7362-in		0.0429448	1.54889e-05	5.86706e-05	6.96208e-06	-1.90876	3.96641	7.78393	-2.20739	5.64874	10.0635	-2.05808	4.80757	8.92373	G	A	7	163	15
	3R	10587620	CG43162	FBgn0262718	intronic	CG43162-in		0.0426829	1.42385e-05	5.53671e-05	6.46035e-06	-1.91309	3.95775	7.78393	-2.21846	5.6266	10.0635	-2.06578	4.79217	8.92373	A	C	7	164	19
	3R	10587620	CG7362	FBgn0038258	intronic	CG7362-in		0.0426829	1.42385e-05	5.53671e-05	6.46035e-06	-1.91309	3.95775	7.78393	-2.21846	5.6266	10.0635	-2.06578	4.79217	8.92373	A	C	7	164	19
	3R	10587768	CG43162	FBgn0262718	intronic	CG43162-in		0.0424242	1.48179e-05	6.91081e-05	7.71029e-06	-1.90697	3.96999	7.78393	-2.20259	5.65835	10.0635	-2.05478	4.81417	8.92373	A	T	7	165	20
	3R	10587768	CG7362	FBgn0038258	intronic	CG7362-in		0.0424242	1.48179e-05	6.91081e-05	7.71029e-06	-1.90697	3.96999	7.78393	-2.20259	5.65835	10.0635	-2.05478	4.81417	8.92373	A	T	7	165	20
	3R	10587856	CG43162	FBgn0262718	intronic	CG43162-in		0.0424242	1.48179e-05	6.91081e-05	7.71029e-06	-1.90697	3.96999	7.78393	-2.20259	5.65835	10.0635	-2.05478	4.81417	8.92373	A	T	7	165	15
	3R	10587856	CG7362	FBgn0038258	intronic	CG7362-in		0.0424242	1.48179e-05	6.91081e-05	7.71029e-06	-1.90697	3.96999	7.78393	-2.20259	5.65835	10.0635	-2.05478	4.81417	8.92373	A	T	7	165	15
	3R	10591262	CG14855	FBgn0038260	intergenic		-30767	0.0322581	4.62357e-06	2.25685e-05	2.032e-06	-2.38222	3.97375	8.73819	-2.76072	5.68226	11.2037	-2.57147	4.828	9.97095	T	A	5	155	15
	3R	10591262	CG43162	FBgn0262718	intergenic		2504	0.0322581	4.62357e-06	2.25685e-05	2.032e-06	-2.38222	3.97375	8.73819	-2.76072	5.68226	11.2037	-2.57147	4.828	9.97095	T	A	5	155	15
	3R	10591262	CG7362	FBgn0038258	intronic	CG43162-in		0.0322581	4.62357e-06	2.25685e-05	2.032e-06	-2.38222	3.97375	8.73819	-2.76072	5.68226	11.2037	-2.57147	4.828	9.97095	T	A	5	155	15
	3R	10705416	CG3631	FBgn0038268	UTR	CG3631-u5		0.0658683	3.06104e-05	2.69757e-06	1.37436e-06	-1.47862	3.94402	6.90126	-2.06691	5.57401	9.70782	-1.77276	4.75901	8.30454	A	C	11	167	20
	3R	10705436	CG3631	FBgn0038268	UTR	CG3631-u5		0.0658683	3.06104e-05	2.69757e-06	1.37436e-06	-1.47862	3.94402	6.90126	-2.06691	5.57401	9.70782	-1.77276	4.75901	8.30454	T	A	11	167	23
	3R	10705459	CG3631	FBgn0038268	UTR	CG3631-u5		0.0700637	3.52366e-05	3.04562e-06	1.58289e-06	-1.48641	3.92845	6.90126	-2.06658	5.57467	9.70782	-1.77649	4.75156	8.30454	C	A	11	157	23
	3R	10705460	CG3631	FBgn0038268	UTR	CG3631-u5		0.0700637	3.52366e-05	3.04562e-06	1.58289e-06	-1.48641	3.92845	6.90126	-2.06658	5.57467	9.70782	-1.77649	4.75156	8.30454	A	C	11	157	24
	3R	10705468	CG3631	FBgn0038268	UTR	CG3631-u5		0.0658683	3.06104e-05	2.69757e-06	1.37436e-06	-1.47862	3.94402	6.90126	-2.06691	5.57401	9.70782	-1.77276	4.75901	8.30454	G	C	11	167	23
	3R	10705598	CG3631	FBgn0038268	UTR	CG3631-u5		0.0658683	3.06104e-05	2.69757e-06	1.37436e-06	-1.47862	3.94402	6.90126	-2.06691	5.57401	9.70782	-1.77276	4.75901	8.30454	A	T	11	167	22
	3R	10705664	CG3631	FBgn0038268	UTR	CG3631-u5		0.0658683	3.06104e-05	2.69757e-06	1.37436e-06	-1.47862	3.94402	6.90126	-2.06691	5.57401	9.70782	-1.77276	4.75901	8.30454	T	C	11	167	19
	3R	10705744	CG3631	FBgn0038268	UTR	CG3631-u5		0.0658683	3.06104e-05	2.69757e-06	1.37436e-06	-1.47862	3.94402	6.90126	-2.06691	5.57401	9.70782	-1.77276	4.75901	8.30454	G	T	11	167	18
	3R	10708348	CG3631	FBgn0038268	UTR	CG3631-u3		0.0691824	2.05319e-06	3.50058e-06	4.32973e-07	-1.70216	3.92228	7.32659	-2.04952	5.56114	9.66017	-1.87584	4.74171	8.49338	A	C	11	159	10
	3R	10708348	Rrp6	FBgn0038269	UTR	Rrp6-u3		0.0691824	2.05319e-06	3.50058e-06	4.32973e-07	-1.70216	3.92228	7.32659	-2.04952	5.56114	9.66017	-1.87584	4.74171	8.49338	A	C	11	159	10
	3R	10709728	Rrp6	FBgn0038269	intronic	Rrp6-in		0.0727273	6.85104e-06	2.55104e-06	5.83685e-07	-1.53129	3.89751	6.96009	-1.98549	5.53	9.50099	-1.75839	4.71376	8.23054	T	A	12	165	16
	3R	10711651	Rrp6	FBgn0038269	missense	Rrp6-cds		0.0542169	0.00221306	7.41577e-06	3.23556e-05	-1.20737	4.02077	6.4355	-2.17473	5.62782	9.97728	-1.69105	4.8243	8.20639	G	T	9	166	15
	3R	10735565	CG3837	FBgn0038279	intergenic		-8837	0.0621118	1.48816e-05	5.96357e-05	7.11428e-06	-1.60461	3.92275	7.13197	-1.87359	5.57995	9.32713	-1.7391	4.75135	8.22955	C	T	10	161	12
	3R	10735565	VhaPPA1-1	FBgn0028662	intergenic		5769	0.0621118	1.48816e-05	5.96357e-05	7.11428e-06	-1.60461	3.92275	7.13197	-1.87359	5.57995	9.32713	-1.7391	4.75135	8.22955	C	T	10	161	12
	3R	13258574	CG5873	FBgn0038511	intronic	CG5873-in		0.0424242	1.1109e-06	0.000632957	1.19796e-05	-2.11725	3.93997	8.17447	-1.90293	5.68957	9.49543	-2.01009	4.81477	8.83495	C	T	7	165	11
	3R	13262915	CG5873	FBgn0038511	intronic	CG5873-in		0.0318471	7.05151e-06	0.000152917	9.05421e-06	-2.33502	3.98801	8.65805	-2.46583	5.70719	10.6389	-2.40042	4.8476	9.64845	C	A	5	157	11
	3R	16749545	CG31191	FBgn0051191	intronic	CG31191-in		0.166667	8.518e-07	0.00123739	1.77541e-05	-1.17883	3.74872	6.10638	-0.984924	5.5016	7.47144	-1.08188	4.62516	6.78891	A	G	27	162	13
	3R	16749545	CG5630	FBgn0038842	intronic	CG5630-in		0.166667	8.518e-07	0.00123739	1.77541e-05	-1.17883	3.74872	6.10638	-0.984924	5.5016	7.47144	-1.08188	4.62516	6.78891	A	G	27	162	13
	3R	16750446	CG31191	FBgn0051191	intronic	CG31191-in		0.147239	3.80451e-07	0.000251327	3.63325e-06	-1.26834	3.76857	6.30525	-1.1616	5.48634	7.80954	-1.21497	4.62745	7.0574	T	C	24	163	11
	3R	16750446	CG5630	FBgn0038842	intronic	CG5630-in		0.147239	3.80451e-07	0.000251327	3.63325e-06	-1.26834	3.76857	6.30525	-1.1616	5.48634	7.80954	-1.21497	4.62745	7.0574	T	C	24	163	11
	3R	16750862	CG31191	FBgn0051191	intronic	CG31191-in		0.141975	1.70803e-07	0.000268474	2.73826e-06	-1.33016	3.76857	6.42889	-1.1807	5.48634	7.84774	-1.25543	4.62745	7.13832	A	G	23	162	13
	3R	16750862	CG5630	FBgn0038842	intronic	CG5630-in		0.141975	1.70803e-07	0.000268474	2.73826e-06	-1.33016	3.76857	6.42889	-1.1807	5.48634	7.84774	-1.25543	4.62745	7.13832	A	G	23	162	13
	3R	20257065	nAcRalpha-96Aa	FBgn0000036	intronic	nAcRalpha-96Aa-in		0.104294	0.00230921	2.40528e-06	1.81824e-05	-0.892716	3.93276	5.71819	-1.71654	5.47105	8.90414	-1.30463	4.70191	7.31116	A	C	17	163	9
	3R	20830577	tnc	FBgn0039257	intergenic	tnc-in		0.0920245	9.08745e-06	1.08793e-05	1.8239e-06	-1.35154	3.86274	6.56582	-1.6879	5.50258	8.87839	-1.51972	4.68266	7.7221	A	T	15	163	16
	3R	22278112	CG5447	FBgn0039427	intergenic		-144	0.0454545	2.58091e-06	1.77192e-05	1.2523e-06	-2.09006	3.94224	8.12236	-2.3846	5.65128	10.4205	-2.23733	4.79676	9.27142	T	C	7	154	11
	3R	22278112	Hex-t2	FBgn0042710	intergenic		63	0.0454545	2.58091e-06	1.77192e-05	1.2523e-06	-2.09006	3.94224	8.12236	-2.3846	5.65128	10.4205	-2.23733	4.79676	9.27142	T	C	7	154	11
	3R	22278124	CG5447	FBgn0039427	intergenic		-132	0.0454545	2.58091e-06	1.77192e-05	1.2523e-06	-2.09006	3.94224	8.12236	-2.3846	5.65128	10.4205	-2.23733	4.79676	9.27142	G	T	7	154	12
	3R	22278124	Hex-t2	FBgn0042710	intergenic		75	0.0454545	2.58091e-06	1.77192e-05	1.2523e-06	-2.09006	3.94224	8.12236	-2.3846	5.65128	10.4205	-2.23733	4.79676	9.27142	G	T	7	154	12
	3R	22278181	CG5447	FBgn0039427	intergenic		-75	0.0454545	1.86705e-06	1.7283e-05	1.08908e-06	-2.10315	3.91606	8.12236	-2.38791	5.64466	10.4205	-2.24553	4.78036	9.27142	C	A	7	154	11
	3R	22278181	Hex-t2	FBgn0042710	intergenic		132	0.0454545	1.86705e-06	1.7283e-05	1.08908e-06	-2.10315	3.91606	8.12236	-2.38791	5.64466	10.4205	-2.24553	4.78036	9.27142	C	A	7	154	11
	3R	22278421	CG5447	FBgn0039427	intronic	CG5447-in		0.0490798	5.58469e-06	7.38296e-05	4.9004e-06	-1.87506	3.96945	7.71957	-2.05573	5.68055	9.79202	-1.9654	4.825	8.75579	A	T	8	163	17
	3R	23501629	CG18437	FBgn0039536	intronic	CG18437-in		0.054878	2.95916e-07	4.46121e-05	9.23432e-07	-1.8993	3.85271	7.6513	-1.98934	5.5886	9.56728	-1.94432	4.72065	8.60929	A	C	9	164	17
	3R	23501631	CG18437	FBgn0039536	intronic	CG18437-in		0.054878	2.95916e-07	4.46121e-05	9.23432e-07	-1.8993	3.85271	7.6513	-1.98934	5.5886	9.56728	-1.94432	4.72065	8.60929	A	G	9	164	17
	X	908603	CG11638	FBgn0040351	UTR			0.0431655	8.27029e-07	0.00497215	4.60744e-05	-2.32713	3.96152	8.61577	-1.64246	5.62982	8.91473	-1.98479	4.79567	8.76525	A	G	6	139	5
	X	908603	su(w[a])	FBgn0003638	UTR	CG11638-u3		0.0431655	8.27029e-07	0.00497215	4.60744e-05	-2.32713	3.96152	8.61577	-1.64246	5.62982	8.91473	-1.98479	4.79567	8.76525	A	G	6	139	5
	X	3069926	CG3939	FBgn0040396	intronic	CG3939-in		0.0363636	2.80626e-06	0.000353677	1.06178e-05	-2.18283	3.96669	8.33234	-2.11164	5.67624	9.89952	-2.14723	4.82147	9.11593	A	G	6	165	15
	X	3069931	CG3939	FBgn0068321	intronic	CG3939-in		0.0361446	3.97327e-06	0.000440474	1.51582e-05	-2.1686	3.99514	8.33234	-2.09427	5.71097	9.89952	-2.13144	4.85306	9.11593	C	A	6	166	14
	X	4340936	bi	FBgn0000179	intronic	bi-in		0.0254777	6.39858e-06	9.09349e-05	5.99651e-06	-2.61328	4.00357	9.23013	-2.83581	5.71975	11.3914	-2.72454	4.86166	10.3108	C	T	4	157	11
	X	12285416	CG32651	FBgn0052651	intergenic		-15166	0.128834	1.42903e-07	2.34274e-05	3.79964e-07	-1.35251	3.7371	6.44212	-1.40312	5.43163	8.23787	-1.37782	4.58436	7.34	A	T	21	163	10
	X	12285416	Ir11a	FBgn0030385	intergenic		13628	0.128834	1.42903e-07	2.34274e-05	3.79964e-07	-1.35251	3.7371	6.44212	-1.40312	5.43163	8.23787	-1.37782	4.58436	7.34	A	T	21	163	10
Startle	2L	2910941	lilli	FBgn0041111	intronic	lilli-in		0.0242424	0.334967	1.43623e-06	0.0010887	0.418531	1.02248	0.185423	2.31289	1.1145	-3.51127	1.36571	1.06849	-1.66292	A	T	4	165	17
Response	2L	2914261	lilli	FBgn0041111	intronic	lilli-in		0.0666667	0.143681	2.76755e-06	0.000541532	0.390382	1.05888	0.278117	1.38725	1.19657	-1.57792	0.888815	1.12773	-0.649903	A	G	11	165	16
Sensitivity	2L	2930078	lilli	FBgn0041111	UTR	lilli-u5		0.0426829	0.0395156	4.83348e-06	0.000192097	0.668061	1.04465	-0.291469	1.65732	1.13051	-2.18414	1.16269	1.08758	-1.2378	C	A	7	164	15
	2L	2930686	lilli	FBgn0041111	intronic	lilli-in		0.0365854	0.0461066	4.74479e-06	0.000229864	0.707784	1.06906	-0.346505	1.80731	1.15585	-2.45877	1.25754	1.11245	-1.40264	T	G	6	164	18
	2L	2930986	lilli	FBgn0041111	intronic	lilli-in		0.0363636	0.0398949	5.70037e-06	0.000220782	0.727375	1.06424	-0.390508	1.79112	1.14441	-2.43783	1.25925	1.10433	-1.41417	G	A	6	165	15
	2L	2931242	lilli	FBgn0041111	intronic	lilli-in		0.030303	0.100232	5.06907e-06	0.000486505	0.636874	1.04994	-0.223807	1.96592	1.1333	-2.79854	1.30139	1.09162	-1.51117	C	G	5	165	10
	2L	2931334	lilli	FBgn0041111	intronic	lilli-in		0.030303	0.100232	5.06907e-06	0.000486505	0.636874	1.04994	-0.223807	1.96592	1.1333	-2.79854	1.30139	1.09162	-1.51117	G	A	5	165	13
	2L	2931358	lilli	FBgn0041111	intronic	lilli-in		0.030303	0.100232	5.06907e-06	0.000486505	0.636874	1.04994	-0.223807	1.96592	1.1333	-2.79854	1.30139	1.09162	-1.51117	G	A	5	165	12
	2L	2931463	lilli	FBgn0041111	intronic	lilli-in		0.030303	0.100232	5.06907e-06	0.000486505	0.636874	1.04994	-0.223807	1.96592	1.1333	-2.79854	1.30139	1.09162	-1.51117	A	G	5	165	13
	2L	2931555	lilli	FBgn0041111	intronic	lilli-in		0.030303	0.100232	5.06907e-06	0.000486505	0.636874	1.04994	-0.223807	1.96592	1.1333	-2.79854	1.30139	1.09162	-1.51117	A	C	5	165	18
	2L	2931690	lilli	FBgn0041111	intronic	lilli-in		0.030303	0.100232	5.06907e-06	0.000486505	0.636874	1.04994	-0.223807	1.96592	1.1333	-2.79854	1.30139	1.09162	-1.51117	C	T	5	165	17
	2L	2931833	lilli	FBgn0041111	intronic	lilli-in		0.030303	0.100232	5.06907e-06	0.000486505	0.636874	1.04994	-0.223807	1.96592	1.1333	-2.79854	1.30139	1.09162	-1.51117	C	G	5	165	14
	2L	2931870	lilli	FBgn0041111	intronic	lilli-in		0.0243902	0.18532	5.56588e-07	0.000362661	0.572781	1.04994	-0.0956205	2.39573	1.1333	-3.65815	1.48425	1.09162	-1.87689	G	C	4	164	17
	2L	2931908	lilli	FBgn0041111	intronic	lilli-in		0.030303	0.100232	5.06907e-06	0.000486505	0.636874	1.04994	-0.223807	1.96592	1.1333	-2.79854	1.30139	1.09162	-1.51117	C	T	5	165	18
	2L	2932428	lilli	FBgn0041111	intronic	lilli-in		0.030303	0.100232	5.06907e-06	0.000486505	0.636874	1.04994	-0.223807	1.96592	1.1333	-2.79854	1.30139	1.09162	-1.51117	G	A	5	165	18
	2L	2936002	lilli	FBgn0041111	intronic	lilli-in		0.0304878	0.0980375	5.13512e-06	0.000475911	0.641576	1.05935	-0.223807	1.96927	1.14	-2.79854	1.30542	1.09967	-1.51117	T	A	5	164	13
	2L	2937578	lilli	FBgn0041111	intronic	lilli-in		0.030303	0.100232	5.06907e-06	0.000486505	0.636874	1.04994	-0.223807	1.96592	1.1333	-2.79854	1.30139	1.09162	-1.51117	G	A	5	165	9
	2L	2937786	lilli	FBgn0041111	intronic	lilli-in		0.0304878	0.0997552	5.07036e-06	0.000484497	0.639409	1.05501	-0.223807	1.96996	1.14138	-2.79854	1.30468	1.0982	-1.51117	G	T	5	164	13
	2L	2937940	lilli	FBgn0041111	intronic	lilli-in		0.030303	0.100232	5.06907e-06	0.000486505	0.636874	1.04994	-0.223807	1.96592	1.1333	-2.79854	1.30139	1.09162	-1.51117	T	A	5	165	13
	2L	2940424	lilli	FBgn0041111	intronic	lilli-in		0.0242424	0.189676	5.23484e-07	0.000365703	0.567233	1.03884	-0.0956205	2.39419	1.13023	-3.65815	1.48071	1.08454	-1.87689	A	T	4	165	16
	2L	2940489	lilli	FBgn0041111	intronic	lilli-in		0.0310559	0.123142	1.0144e-06	0.000273801	0.587485	0.998283	-0.176687	2.06983	1.09875	-3.04092	1.32866	1.04852	-1.6088	A	G	5	161	17
	2L	2941462	lilli	FBgn0041111	intronic	lilli-in		0.0242424	0.189676	5.23484e-07	0.000365703	0.567233	1.03884	-0.0956205	2.39419	1.13023	-3.65815	1.48071	1.08454	-1.87689	A	G	4	165	17
	2L	2941880	lilli	FBgn0041111	intronic	lilli-in		0.0304878	0.0395477	3.37664e-06	0.000174801	0.79809	1.06205	-0.534126	1.99721	1.15011	-2.8443	1.39765	1.10608	-1.68921	C	T	5	164	15
	2L	2942390	lilli	FBgn0041111	intronic	lilli-in		0.0240964	0.193206	5.59193e-07	0.000385736	0.562394	1.02917	-0.0956205	2.38813	1.1181	-3.65815	1.47526	1.07363	-1.87689	G	T	4	166	17
	2L	2949237	lilli	FBgn0041111	synonymous	lilli:15		0.0314465	0.162059	5.53786e-06	0.000845529	0.549493	1.05043	-0.0485591	1.9672	1.11516	-2.81925	1.25835	1.08279	-1.4339	G	A	5	159	9
	2L	2950433	lilli	FBgn0041111	missense	lilli:15		0.0304878	0.16806	5.62328e-06	0.00085783	0.535462	1.02237	-0.0485591	1.96402	1.1088	-2.81925	1.24974	1.06558	-1.4339	C	T	5	164	14
	2L	2951572	lilli	FBgn0041111	intronic	lilli-in		0.0484848	0.164358	3.53919e-06	0.000697287	0.42947	1.03069	0.171745	1.59687	1.16173	-2.03202	1.01317	1.09621	-0.930136	T	A	8	165	29
	2L	2951703	lilli	FBgn0041111	synonymous	lilli:18		0.0666667	0.117097	9.54424e-07	0.000281174	0.416412	1.04456	0.211739	1.44783	1.19993	-1.69574	0.932122	1.12224	-0.741999	C	T	11	165	18
	2L	2951706	lilli	FBgn0041111	synonymous	lilli:18		0.0666667	0.117097	9.54424e-07	0.000281174	0.416412	1.04456	0.211739	1.44783	1.19993	-1.69574	0.932122	1.12224	-0.741999	T	C	11	165	20
	2L	2953376	lilli	FBgn0041111	intergenic		-1386	0.0304878	0.147398	4.5584e-06	0.000656544	0.554813	1.06107	-0.0485591	1.9745	1.12976	-2.81925	1.26466	1.09541	-1.4339	T	G	5	164	13
	2L	2953376	Rbp9	FBgn0010263	intergenic		299	0.0304878	0.147398	4.5584e-06	0.000656544	0.554813	1.06107	-0.0485591	1.9745	1.12976	-2.81925	1.26466	1.09541	-1.4339	T	G	5	164	13
	2L	2954678	lilli	FBgn0041111	intergenic		-84	0.025641	0.153758	5.93063e-07	0.000272518	0.601087	1.10655	-0.0956205	2.41719	1.17623	-3.65815	1.50914	1.14139	-1.87689	G	T	4	156	20
	2L	2954678	Rbp9	FBgn0010263	intergenic		1601	0.025641	0.153758	5.93063e-07	0.000272518	0.601087	1.10655	-0.0956205	2.41719	1.17623	-3.65815	1.50914	1.14139	-1.87689	G	T	4	156	20
	2L	2954687	lilli	FBgn0041111	intergenic		-75	0.025641	0.153758	5.93063e-07	0.000272518	0.601087	1.10655	-0.0956205	2.41719	1.17623	-3.65815	1.50914	1.14139	-1.87689	G	A	4	156	21
	2L	2954687	Rbp9	FBgn0010263	intergenic		1610	0.025641	0.153758	5.93063e-07	0.000272518	0.601087	1.10655	-0.0956205	2.41719	1.17623	-3.65815	1.50914	1.14139	-1.87689	G	A	4	156	21
	2L	2954976	Rbp9	FBgn0010263	UTR	Rbp9-u5		0.0301205	0.162343	4.77509e-06	0.000774094	0.541625	1.03469	-0.0485591	1.97048	1.12171	-2.81925	1.25605	1.0782	-1.4339	A	T	5	166	25
	2L	2955280	Rbp9	FBgn0010263	UTR	Rbp9-u5		0.0301205	0.162343	4.77509e-06	0.000774094	0.541625	1.03469	-0.0485591	1.97048	1.12171	-2.81925	1.25605	1.0782	-1.4339	C	G	5	166	19
	2L	2956609	Rbp9	FBgn0010263	intronic	Rbp9-in		0.0731707	0.084795	2.2985e-06	0.000281425	0.433016	1.07753	0.211498	1.34241	1.21778	-1.46703	0.887711	1.14766	-0.627765	A	G	12	164	16
	2L	2956629	Rbp9	FBgn0010263	intronic	Rbp9-in		0.0736196	0.0848337	1.90271e-06	0.000264372	0.434347	1.08019	0.211498	1.35078	1.23453	-1.46703	0.892564	1.15736	-0.627765	C	A	12	163	14
	2L	2960418	Rbp9	FBgn0010263	intronic	Rbp9-in		0.0301205	0.162343	4.77509e-06	0.000774094	0.541625	1.03469	-0.0485591	1.97048	1.12171	-2.81925	1.25605	1.0782	-1.4339	T	C	5	166	19
	2L	3046342	v(2)k05816	FBgn0042627	intronic			0.0243902	0.0621823	1.94751e-06	0.000199549	0.804648	1.06062	-0.54868	2.28814	1.12731	-3.44897	1.5464	1.09397	-1.99883	A	C	4	164	10
	2L	3048388	v(2)k05816	FBgn0042627	missense			0.0240964	0.0653321	1.9035e-06	0.000210282	0.794517	1.04035	-0.54868	2.28095	1.11293	-3.44897	1.53774	1.07664	-1.99883	G	T	4	166	19
	2L	3294048	CG9664	FBgn0031515	intronic	CG9664-in		0.0253165	0.043441	8.51816e-07	9.11654e-05	0.86559	1.03092	-0.700259	2.36431	1.11083	-3.61779	1.61495	1.07088	-2.15902	C	G	4	158	8
	2L	3294549	CG9664	FBgn0031515	UTR	CG9664-u5		0.0243902	0.0435023	7.43821e-07	9.43739e-05	0.874265	1.04827	-0.700259	2.37355	1.1293	-3.61779	1.6239	1.08879	-2.15902	G	A	4	164	13
	2L	3302884	CG9663	FBgn0031516	intronic	CG9663-in		0.0242424	0.240031	2.60866e-06	0.000925093	0.50964	1.02555	0.00626518	2.25882	1.11438	-3.40327	1.38423	1.06996	-1.6985	A	C	4	165	14
	2L	3305408	CG15406	FBgn0031517	intergenic		-3814	0.0243902	0.0132576	2.75532e-06	6.24007e-05	1.06917	1.05783	-1.08052	2.25651	1.11851	-3.3945	1.66284	1.08817	-2.23751	T	A	4	164	13
	2L	3305408	CG9663	FBgn0031516	intergenic		2279	0.0243902	0.0132576	2.75532e-06	6.24007e-05	1.06917	1.05783	-1.08052	2.25651	1.11851	-3.3945	1.66284	1.08817	-2.23751	T	A	4	164	13
	2L	3305735	CG15406	FBgn0031517	intergenic		-3487	0.0306748	0.0325458	1.73502e-06	0.000101064	0.817467	1.0812	-0.553731	2.05913	1.14932	-2.96895	1.4383	1.11526	-1.76134	C	T	5	163	13
	2L	3305735	CG9663	FBgn0031516	intergenic		2606	0.0306748	0.0325458	1.73502e-06	0.000101064	0.817467	1.0812	-0.553731	2.05913	1.14932	-2.96895	1.4383	1.11526	-1.76134	C	T	5	163	13
	2L	3733257	CG10019	FBgn0031568	intergenic		-12435	0.027027	0.136593	1.48111e-06	0.000335093	0.626773	1.15424	-0.0993023	2.36741	1.2074	-3.52741	1.49709	1.18082	-1.81336	A	T	4	148	12
	2L	3733257	Shaw	FBgn0003386	intergenic		5670	0.027027	0.136593	1.48111e-06	0.000335093	0.626773	1.15424	-0.0993023	2.36741	1.2074	-3.52741	1.49709	1.18082	-1.81336	A	T	4	148	12
	2L	3802442	CG3921	FBgn0031571	intergenic		197	0.0251572	0.0514191	3.27856e-06	0.000215444	0.839738	1.05884	-0.620635	2.2429	1.17427	-3.31153	1.54132	1.11656	-1.96608	A	G	4	159	10
	2L	3802442	l(2)k16918	FBgn0021800	intergenic		-1139	0.0251572	0.0514191	3.27856e-06	0.000215444	0.839738	1.05884	-0.620635	2.2429	1.17427	-3.31153	1.54132	1.11656	-1.96608	A	G	4	159	10
	2L	3831802	slp1	FBgn0003430	intergenic		4665	0.0239521	0.217098	3.22013e-09	6.04358e-05	0.53268	1.03437	-0.0309923	2.77999	1.1448	-4.41518	1.65633	1.08958	-2.22308	G	A	4	167	17
	2L	3831802	slp2	FBgn0004567	intergenic		-5040	0.0239521	0.217098	3.22013e-09	6.04358e-05	0.53268	1.03437	-0.0309923	2.77999	1.1448	-4.41518	1.65633	1.08958	-2.22308	G	A	4	167	17
	2L	3845872	CG3964	FBgn0031574	intergenic		-16809	0.0239521	0.41933	1.95753e-06	0.00164083	0.348991	1.02557	0.327586	2.27552	1.12063	-3.43041	1.31226	1.0731	-1.55141	T	C	4	167	13
	2L	3845872	slp2	FBgn0004567	intergenic		6671	0.0239521	0.41933	1.95753e-06	0.00164083	0.348991	1.02557	0.327586	2.27552	1.12063	-3.43041	1.31226	1.0731	-1.55141	T	C	4	167	13
	2L	3846609	CG3964	FBgn0045617	intergenic		-16072	0.0240964	0.41254	2.11749e-06	0.00165557	0.354176	1.03594	0.327586	2.27488	1.11935	-3.43041	1.31453	1.07764	-1.55141	G	A	4	166	19
	2L	3846609	slp2	FBgn0004567	intergenic		7408	0.0240964	0.41254	2.11749e-06	0.00165557	0.354176	1.03594	0.327586	2.27488	1.11935	-3.43041	1.31453	1.07764	-1.55141	G	A	4	166	19
	2L	3846766	CG3964	FBgn0031574	intergenic		-15915	0.0301205	0.243136	3.81519e-06	0.00109387	0.453045	1.03052	0.124431	1.99122	1.12595	-2.85648	1.22213	1.07823	-1.36603	G	A	5	166	16
	2L	3846766	slp2	FBgn0004567	intergenic		7565	0.0301205	0.243136	3.81519e-06	0.00109387	0.453045	1.03052	0.124431	1.99122	1.12595	-2.85648	1.22213	1.07823	-1.36603	G	A	5	166	16
	2L	3847147	CG3964	FBgn0045617	intergenic		-15534	0.0240964	0.419945	2.06163e-06	0.00171763	0.349606	1.0268	0.327586	2.26934	1.10826	-3.43041	1.30947	1.06753	-1.55141	C	T	4	166	16
	2L	3847147	slp2	FBgn0004567	intergenic		7946	0.0240964	0.419945	2.06163e-06	0.00171763	0.349606	1.0268	0.327586	2.26934	1.10826	-3.43041	1.30947	1.06753	-1.55141	C	T	4	166	16
	2L	3847315	CG3964	FBgn0031574	intergenic		-15366	0.0239521	0.41933	1.95753e-06	0.00164083	0.348991	1.02557	0.327586	2.27552	1.12063	-3.43041	1.31226	1.0731	-1.55141	C	T	4	167	12
	2L	3847315	slp2	FBgn0004567	intergenic		8114	0.0239521	0.41933	1.95753e-06	0.00164083	0.348991	1.02557	0.327586	2.27552	1.12063	-3.43041	1.31226	1.0731	-1.55141	C	T	4	167	12
	2L	3848768	CG3964	FBgn0045617	intergenic		-13913	0.0239521	0.41933	1.95753e-06	0.00164083	0.348991	1.02557	0.327586	2.27552	1.12063	-3.43041	1.31226	1.0731	-1.55141	C	A	4	167	13
	2L	3848768	slp2	FBgn0004567	intergenic		9567	0.0239521	0.41933	1.95753e-06	0.00164083	0.348991	1.02557	0.327586	2.27552	1.12063	-3.43041	1.31226	1.0731	-1.55141	C	A	4	167	13
	2L	3848840	CG3964	FBgn0031574	intergenic		-13841	0.0299401	0.247816	5.03424e-06	0.00125396	0.447601	1.03565	0.140451	1.96343	1.1292	-2.79766	1.20551	1.08242	-1.3286	T	A	5	167	17
	2L	3848840	slp2	FBgn0004567	intergenic		9639	0.0299401	0.247816	5.03424e-06	0.00125396	0.447601	1.03565	0.140451	1.96343	1.1292	-2.79766	1.20551	1.08242	-1.3286	T	A	5	167	17
	2L	3849426	CG3964	FBgn0045617	intergenic		-13255	0.0239521	0.0403438	3.3784e-09	8.43017e-06	0.881223	1.05106	-0.711382	2.77666	1.14464	-4.40868	1.82894	1.09785	-2.56003	T	A	4	167	19
	2L	3849426	slp2	FBgn0004567	intergenic		10225	0.0239521	0.0403438	3.3784e-09	8.43017e-06	0.881223	1.05106	-0.711382	2.77666	1.14464	-4.40868	1.82894	1.09785	-2.56003	T	A	4	167	19
	2L	3849972	CG3964	FBgn0031574	intergenic		-12709	0.0239521	0.0403438	3.3784e-09	8.43017e-06	0.881223	1.05106	-0.711382	2.77666	1.14464	-4.40868	1.82894	1.09785	-2.56003	C	G	4	167	12
	2L	3849972	slp2	FBgn0004567	intergenic		10771	0.0239521	0.0403438	3.3784e-09	8.43017e-06	0.881223	1.05106	-0.711382	2.77666	1.14464	-4.40868	1.82894	1.09785	-2.56003	C	G	4	167	12
	2L	3852976	CG3964	FBgn0045617	intergenic		-9705	0.0240964	0.0772973	8.41022e-09	2.49753e-05	0.762416	1.05037	-0.474461	2.71555	1.1511	-4.28	1.73898	1.10073	-2.37723	G	A	4	166	13
	2L	3852976	slp2	FBgn0004567	intergenic		13775	0.0240964	0.0772973	8.41022e-09	2.49753e-05	0.762416	1.05037	-0.474461	2.71555	1.1511	-4.28	1.73898	1.10073	-2.37723	G	A	4	166	13
	2L	3853240	CG3964	FBgn0031574	intergenic		-9441	0.0368098	0.0414902	1.23931e-07	4.11411e-05	0.721831	1.04535	-0.398312	2.07898	1.16785	-2.99011	1.40041	1.1066	-1.69421	C	T	6	163	16
	2L	3853240	slp2	FBgn0004567	intergenic		14039	0.0368098	0.0414902	1.23931e-07	4.11411e-05	0.721831	1.04535	-0.398312	2.07898	1.16785	-2.99011	1.40041	1.1066	-1.69421	C	T	6	163	16
	2L	3854381	CG3964	FBgn0045617	intergenic		-8300	0.0240964	0.0793322	9.63934e-09	2.70329e-05	0.757088	1.03972	-0.474461	2.70825	1.13651	-4.28	1.73267	1.08811	-2.37723	G	A	4	166	18
	2L	3854381	slp2	FBgn0004567	intergenic		15180	0.0240964	0.0793322	9.63934e-09	2.70329e-05	0.757088	1.03972	-0.474461	2.70825	1.13651	-4.28	1.73267	1.08811	-2.37723	G	A	4	166	18
	2L	3854555	CG3964	FBgn0031574	intergenic		-8126	0.0239521	0.0775752	8.59622e-09	2.52277e-05	0.759855	1.04525	-0.474461	2.71074	1.14148	-4.28	1.7353	1.09337	-2.37723	C	A	4	167	22
	2L	3854555	slp2	FBgn0004567	intergenic		15354	0.0239521	0.0775752	8.59622e-09	2.52277e-05	0.759855	1.04525	-0.474461	2.71074	1.14148	-4.28	1.7353	1.09337	-2.37723	C	A	4	167	22
	2L	3854594	CG3964	FBgn0045617	intergenic		-8087	0.0239521	0.0775752	8.59622e-09	2.52277e-05	0.759855	1.04525	-0.474461	2.71074	1.14148	-4.28	1.7353	1.09337	-2.37723	T	A	4	167	22
	2L	3854594	slp2	FBgn0004567	intergenic		15393	0.0239521	0.0775752	8.59622e-09	2.52277e-05	0.759855	1.04525	-0.474461	2.71074	1.14148	-4.28	1.7353	1.09337	-2.37723	T	A	4	167	22
	2L	3854774	CG3964	FBgn0031574	intergenic		-7907	0.0239521	0.0775752	8.59622e-09	2.52277e-05	0.759855	1.04525	-0.474461	2.71074	1.14148	-4.28	1.7353	1.09337	-2.37723	T	C	4	167	16
	2L	3854774	slp2	FBgn0004567	intergenic		15573	0.0239521	0.0775752	8.59622e-09	2.52277e-05	0.759855	1.04525	-0.474461	2.71074	1.14148	-4.28	1.7353	1.09337	-2.37723	T	C	4	167	16
	2L	3855823	CG3964	FBgn0045617	intergenic		-6858	0.0242424	0.0800534	1.01241e-08	2.89136e-05	0.758188	1.04192	-0.474461	2.70058	1.12117	-4.28	1.72939	1.08154	-2.37723	T	C	4	165	12
	2L	3855823	slp2	FBgn0004567	intergenic		16622	0.0242424	0.0800534	1.01241e-08	2.89136e-05	0.758188	1.04192	-0.474461	2.70058	1.12117	-4.28	1.72939	1.08154	-2.37723	T	C	4	165	12
	2L	3856046	CG3964	FBgn0031574	intergenic		-6635	0.0377358	0.239783	9.18468e-06	0.00161291	0.417884	1.05264	0.216871	1.72786	1.12172	-2.334	1.07287	1.08718	-1.05856	C	A	6	159	15
	2L	3856046	slp2	FBgn0004567	intergenic		16845	0.0377358	0.239783	9.18468e-06	0.00161291	0.417884	1.05264	0.216871	1.72786	1.12172	-2.334	1.07287	1.08718	-1.05856	C	A	6	159	15
	2L	3966921	CG31773	FBgn0051773	intergenic		52633	0.0306748	0.418791	4.16375e-06	0.00231547	0.314681	1.04222	0.412859	1.95706	1.11611	-2.79801	1.13587	1.07917	-1.19258	C	G	5	163	10
	2L	3966921	CG34176	FBgn0085205	intergenic		-37159	0.0306748	0.418791	4.16375e-06	0.00231547	0.314681	1.04222	0.412859	1.95706	1.11611	-2.79801	1.13587	1.07917	-1.19258	C	G	5	163	10
	2L	3969134	CG31773	FBgn0051773	intergenic		54846	0.0245399	0.0527612	4.50269e-06	0.000254501	0.840042	1.05945	-0.620635	2.21788	1.12424	-3.31153	1.52896	1.09185	-1.96608	T	A	4	163	9
	2L	3969134	CG34176	FBgn0085205	intergenic		-34946	0.0245399	0.0527612	4.50269e-06	0.000254501	0.840042	1.05945	-0.620635	2.21788	1.12424	-3.31153	1.52896	1.09185	-1.96608	T	A	4	163	9
	2L	3969142	CG31773	FBgn0051773	intergenic		54854	0.0246914	0.0543038	4.77712e-06	0.000265907	0.834663	1.04869	-0.620635	2.212	1.11247	-3.31153	1.52333	1.08058	-1.96608	A	G	4	162	9
	2L	3969142	CG34176	FBgn0085205	intergenic		-34938	0.0246914	0.0543038	4.77712e-06	0.000265907	0.834663	1.04869	-0.620635	2.212	1.11247	-3.31153	1.52333	1.08058	-1.96608	A	G	4	162	9
	2L	4063098	ed	FBgn0000547	intronic	ed-in		0.0253165	0.00938562	5.6935e-06	6.37625e-05	1.10439	1.03398	-1.1748	2.18848	1.10171	-3.27525	1.64644	1.06785	-2.22503	A	T	4	158	6
	2L	4461772	CG15443	FBgn0031609	UTR	CG15443-u3		0.0299401	0.607379	3.09657e-06	0.00327489	0.19933	1.02079	0.622125	2.00408	1.13163	-2.87653	1.10171	1.07621	-1.1272	T	A	5	167	17
	2L	4750312	CG15630	FBgn0031627	intronic	CG15630-in		0.0299401	0.607379	3.09657e-06	0.00327489	0.19933	1.02079	0.622125	2.00408	1.13163	-2.87653	1.10171	1.07621	-1.1272	G	T	5	167	18
	2L	4754103	CG15630	FBgn0031627	intronic	CG15630-in		0.0299401	0.607379	3.09657e-06	0.00327489	0.19933	1.02079	0.622125	2.00408	1.13163	-2.87653	1.10171	1.07621	-1.1272	G	C	5	167	19
	2L	4755592	CG15630	FBgn0031627	intronic	CG15630-in		0.0361446	0.672551	5.9195e-06	0.00480158	0.15025	1.02912	0.72862	1.78965	1.14594	-2.43337	0.969951	1.08753	-0.852373	G	A	6	166	14
	2L	4761321	CG15630	FBgn0031627	intronic	CG15630-in		0.0361446	0.293685	6.60563e-08	0.000279558	0.372769	1.04521	0.299668	2.10695	1.16888	-3.04502	1.23986	1.10704	-1.37268	G	T	6	166	17
	2L	4899198	CG3036	FBgn0031645	RNA	CG3036-in		0.0365854	0.343881	5.85877e-06	0.00199767	0.336249	1.03339	0.360891	1.78779	1.16817	-2.4074	1.06202	1.10078	-1.02326	C	T	6	164	11
	2L	5106432	Msp-300	FBgn0261836	intergenic	Msp-300-in		0.0239521	0.0486613	8.53761e-07	0.000111592	0.847817	1.04946	-0.646171	2.34882	1.12415	-3.57349	1.59832	1.0868	-2.10983	C	T	4	167	12
	2L	5114438	Msp-300	FBgn0261836	intronic	Msp-300-in		0.0487805	0.00402554	5.7091e-07	1.11507e-05	0.885343	1.08929	-0.681401	1.712	1.17833	-2.24568	1.29867	1.13381	-1.46354	T	A	8	164	14
	2L	5224688	tkv	FBgn0003716	intronic	tkv-in		0.0361446	0.00302236	9.7364e-06	3.89429e-05	1.03759	1.09741	-0.977774	1.74857	1.14611	-2.35102	1.39308	1.12176	-1.6644	G	T	6	166	10
	2L	5268561	Cyp4ac3	FBgn0031695	missense	tkv-in		0.0239521	0.344202	7.05212e-06	0.00210526	0.40861	1.02842	0.211204	2.15634	1.11492	-3.19775	1.28247	1.07167	-1.49327	C	T	4	167	16
	2L	5268561	tkv	FBgn0003716	missense	Cyp4ac3-cds		0.0239521	0.344202	7.05212e-06	0.00210526	0.40861	1.02842	0.211204	2.15634	1.11492	-3.19775	1.28247	1.07167	-1.49327	C	T	4	167	16
	2L	5291646	Bub1	FBgn0031696	intergenic		8644	0.0538922	0.0562239	2.09203e-07	6.88961e-05	0.556162	1.0688	-0.0435288	1.67042	1.19167	-2.14918	1.11329	1.13023	-1.09635	G	A	9	167	13
	2L	5291646	vri	FBgn0016076	intergenic		-8001	0.0538922	0.0562239	2.09203e-07	6.88961e-05	0.556162	1.0688	-0.0435288	1.67042	1.19167	-2.14918	1.11329	1.13023	-1.09635	G	A	9	167	13
	2L	5295809	Bub1	FBgn0031696	intergenic		12807	0.0359281	0.231648	7.87722e-06	0.00139886	0.424155	1.03933	0.191018	1.76279	1.13829	-2.38728	1.09347	1.08881	-1.09813	G	A	6	167	11
	2L	5295809	vri	FBgn0016076	intergenic		-3838	0.0359281	0.231648	7.87722e-06	0.00139886	0.424155	1.03933	0.191018	1.76279	1.13829	-2.38728	1.09347	1.08881	-1.09813	G	A	6	167	11
	2L	5701254	CG12511	FBgn0031729	intergenic		22031	0.0239521	0.0384334	1.95734e-06	0.0001312	0.889704	1.05147	-0.727938	2.27553	1.12063	-3.43043	1.58262	1.08605	-2.07918	G	A	4	167	18
	2L	5701254	CG7236	FBgn0031730	intergenic		-7195	0.0239521	0.0384334	1.95734e-06	0.0001312	0.889704	1.05147	-0.727938	2.27553	1.12063	-3.43043	1.58262	1.08605	-2.07918	G	A	4	167	18
	2L	5704021	CG12511	FBgn0031729	intergenic		24798	0.0240964	0.038341	1.91829e-06	0.000129775	0.892284	1.05663	-0.727938	2.28027	1.13012	-3.43043	1.58628	1.09337	-2.07918	C	T	4	166	9
	2L	5704021	CG7236	FBgn0031730	intergenic		-4428	0.0240964	0.038341	1.91829e-06	0.000129775	0.892284	1.05663	-0.727938	2.28027	1.13012	-3.43043	1.58628	1.09337	-2.07918	C	T	4	166	9
	2L	5705411	CG12511	FBgn0031729	intergenic		26188	0.0359281	0.00446857	2.61081e-06	2.61511e-05	0.998066	1.08057	-0.915564	1.848	1.14442	-2.55159	1.42303	1.11249	-1.73357	T	C	6	167	16
	2L	5705411	CG7236	FBgn0031730	intergenic		-3038	0.0359281	0.00446857	2.61081e-06	2.61511e-05	0.998066	1.08057	-0.915564	1.848	1.14442	-2.55159	1.42303	1.11249	-1.73357	T	C	6	167	16
	2L	5705517	CG12511	FBgn0031729	intergenic		26294	0.0359281	0.00446857	2.61081e-06	2.61511e-05	0.998066	1.08057	-0.915564	1.848	1.14442	-2.55159	1.42303	1.11249	-1.73357	A	T	6	167	19
	2L	5705517	CG7236	FBgn0031730	intergenic		-2932	0.0359281	0.00446857	2.61081e-06	2.61511e-05	0.998066	1.08057	-0.915564	1.848	1.14442	-2.55159	1.42303	1.11249	-1.73357	A	T	6	167	19
	2L	5706543	CG12511	FBgn0031729	intergenic		27320	0.0239521	0.0384334	1.95734e-06	0.0001312	0.889704	1.05147	-0.727938	2.27553	1.12063	-3.43043	1.58262	1.08605	-2.07918	A	C	4	167	16
	2L	5706543	CG7236	FBgn0031730	intergenic		-1906	0.0239521	0.0384334	1.95734e-06	0.0001312	0.889704	1.05147	-0.727938	2.27553	1.12063	-3.43043	1.58262	1.08605	-2.07918	A	C	4	167	16
	2L	5709296	CG7236	FBgn0031730	intronic	CG7236-in		0.0299401	0.0409553	4.5425e-06	0.000205198	0.788247	1.05605	-0.520444	1.97211	1.12972	-2.8145	1.38018	1.09288	-1.66747	G	T	5	167	8
	2L	5709298	CG7236	FBgn0031730	intronic	CG7236-in		0.0240964	0.0384335	1.92965e-06	0.000130496	0.891994	1.05605	-0.727938	2.28007	1.12972	-3.43043	1.58603	1.09288	-2.07918	G	A	4	166	9
	2L	5709363	CG7236	FBgn0031730	intronic	CG7236-in		0.0240964	0.0384335	1.92965e-06	0.000130496	0.891994	1.05605	-0.727938	2.28007	1.12972	-3.43043	1.58603	1.09288	-2.07918	G	A	4	166	17
	2L	5710732	CG7236	FBgn0031730	intronic	CG7236-in		0.0240964	0.0384335	1.92965e-06	0.000130496	0.891994	1.05605	-0.727938	2.28007	1.12972	-3.43043	1.58603	1.09288	-2.07918	T	A	4	166	20
	2L	5716846	CG34011	FBgn0054011	missense	CG34011:1		0.0242424	0.03876	1.70929e-06	0.000126916	0.893176	1.05841	-0.727938	2.28766	1.14488	-3.43043	1.59042	1.10165	-2.07918	T	A	4	165	24
	2L	5718184	CG11149	FBgn0031732	UTR	CG11149-u3		0.0246914	0.0425099	2.07227e-06	0.00015134	0.877272	1.02661	-0.727938	2.27403	1.11763	-3.43043	1.57565	1.07212	-2.07918	G	A	4	162	5
	2L	5718244	CG11149	FBgn0031732	UTR	CG11149-u3		0.0248447	0.0399867	1.99648e-06	0.000139273	0.893621	1.0593	-0.727938	2.28077	1.13112	-3.43043	1.5872	1.09521	-2.07918	C	T	4	161	6
	2L	5718287	CG11149	FBgn0031732	UTR	CG11149-u3		0.0243902	0.0383279	1.79723e-06	0.000119037	0.882958	1.03798	-0.727938	2.26848	1.10652	-3.43043	1.57572	1.07225	-2.07918	A	G	4	164	9
	2L	5718717	CG11149	FBgn0031732	missense	CG11149:3		0.0239521	0.0384334	1.95734e-06	0.0001312	0.889704	1.05147	-0.727938	2.27553	1.12063	-3.43043	1.58262	1.08605	-2.07918	T	C	4	167	18
	2L	5722481	sip1	FBgn0024191	missense	sip1:2		0.0240964	0.0384335	1.92965e-06	0.000130496	0.891994	1.05605	-0.727938	2.28007	1.12972	-3.43043	1.58603	1.09288	-2.07918	C	T	4	166	11
	2L	5727853	CG11030	FBgn0031736	synonymous	CG11030-in		0.0301205	0.0737331	5.23626e-06	0.000372578	0.692454	1.05478	-0.330132	1.96297	1.13809	-2.78785	1.32771	1.09643	-1.55899	A	G	5	166	19
	2L	5727853	CG14006	FBgn0031733	synonymous	CG14006-PA		0.0301205	0.0737331	5.23626e-06	0.000372578	0.692454	1.05478	-0.330132	1.96297	1.13809	-2.78785	1.32771	1.09643	-1.55899	A	G	5	166	19
	2L	5730433	CG11030	FBgn0031736	intergenic		-3242	0.0240964	0.0384335	1.92965e-06	0.000130496	0.891994	1.05605	-0.727938	2.28007	1.12972	-3.43043	1.58603	1.09288	-2.07918	A	T	4	166	11
	2L	5730433	CG11147	FBgn0031734	intergenic		1622	0.0240964	0.0384335	1.92965e-06	0.000130496	0.891994	1.05605	-0.727938	2.28007	1.12972	-3.43043	1.58603	1.09288	-2.07918	A	T	4	166	11
	2L	5730433	CG14006	FBgn0031733	intronic	CG11030-in		0.0240964	0.0384335	1.92965e-06	0.000130496	0.891994	1.05605	-0.727938	2.28007	1.12972	-3.43043	1.58603	1.09288	-2.07918	A	T	4	166	11
	2L	5731808	CG11030	FBgn0031736	intergenic		-1867	0.0304878	0.0222571	5.88085e-06	0.000137968	0.883719	1.06481	-0.702627	1.96357	1.1442	-2.78295	1.42365	1.1045	-1.74279	A	G	5	164	14
	2L	5731808	CG11147	FBgn0031734	intergenic		2997	0.0304878	0.0222571	5.88085e-06	0.000137968	0.883719	1.06481	-0.702627	1.96357	1.1442	-2.78295	1.42365	1.1045	-1.74279	A	G	5	164	14
	2L	5731808	CG14006	FBgn0031733	intronic	CG11030-in		0.0304878	0.0222571	5.88085e-06	0.000137968	0.883719	1.06481	-0.702627	1.96357	1.1442	-2.78295	1.42365	1.1045	-1.74279	A	G	5	164	14
	2L	5731971	CG11030	FBgn0031736	intergenic		-1704	0.0239521	0.0384334	1.95734e-06	0.0001312	0.889704	1.05147	-0.727938	2.27553	1.12063	-3.43043	1.58262	1.08605	-2.07918	C	G	4	167	14
	2L	5731971	CG11147	FBgn0031734	intergenic		3160	0.0239521	0.0384334	1.95734e-06	0.0001312	0.889704	1.05147	-0.727938	2.27553	1.12063	-3.43043	1.58262	1.08605	-2.07918	C	G	4	167	14
	2L	5731971	CG14006	FBgn0031733	intronic	CG11030-in		0.0239521	0.0384334	1.95734e-06	0.0001312	0.889704	1.05147	-0.727938	2.27553	1.12063	-3.43043	1.58262	1.08605	-2.07918	C	G	4	167	14
	2L	5732025	CG11030	FBgn0031736	intergenic		-1650	0.0240964	0.0384335	1.92965e-06	0.000130496	0.891994	1.05605	-0.727938	2.28007	1.12972	-3.43043	1.58603	1.09288	-2.07918	G	C	4	166	16
	2L	5732025	CG11147	FBgn0031734	intergenic		3214	0.0240964	0.0384335	1.92965e-06	0.000130496	0.891994	1.05605	-0.727938	2.28007	1.12972	-3.43043	1.58603	1.09288	-2.07918	G	C	4	166	16
	2L	5732025	CG14006	FBgn0031733	intronic	CG11030-in		0.0240964	0.0384335	1.92965e-06	0.000130496	0.891994	1.05605	-0.727938	2.28007	1.12972	-3.43043	1.58603	1.09288	-2.07918	G	C	4	166	16
	2L	5732055	CG11030	FBgn0031736	intergenic		-1620	0.0240964	0.0384335	1.92965e-06	0.000130496	0.891994	1.05605	-0.727938	2.28007	1.12972	-3.43043	1.58603	1.09288	-2.07918	G	C	4	166	15
	2L	5732055	CG11147	FBgn0031734	intergenic		3244	0.0240964	0.0384335	1.92965e-06	0.000130496	0.891994	1.05605	-0.727938	2.28007	1.12972	-3.43043	1.58603	1.09288	-2.07918	G	C	4	166	15
	2L	5732055	CG14006	FBgn0031733	intronic	CG11030-in		0.0240964	0.0384335	1.92965e-06	0.000130496	0.891994	1.05605	-0.727938	2.28007	1.12972	-3.43043	1.58603	1.09288	-2.07918	G	C	4	166	15
	2L	5732142	CG11030	FBgn0031736	intergenic		-1533	0.0242424	0.0378021	2.09287e-06	0.000134399	0.896113	1.06429	-0.727938	2.27909	1.12775	-3.43043	1.5876	1.09602	-2.07918	C	T	4	165	13
	2L	5732142	CG11147	FBgn0031734	intergenic		3331	0.0242424	0.0378021	2.09287e-06	0.000134399	0.896113	1.06429	-0.727938	2.27909	1.12775	-3.43043	1.5876	1.09602	-2.07918	C	T	4	165	13
	2L	5732142	CG14006	FBgn0031733	intronic	CG11030-in		0.0242424	0.0378021	2.09287e-06	0.000134399	0.896113	1.06429	-0.727938	2.27909	1.12775	-3.43043	1.5876	1.09602	-2.07918	C	T	4	165	13
	2L	5737823	CG11030	FBgn0031736	intronic	CG11030-in		0.0487805	0.0119272	1.1391e-06	3.70814e-05	0.776168	1.09722	-0.455117	1.67492	1.18518	-2.16467	1.22554	1.1412	-1.30989	G	A	8	164	14
	2L	5737823	CG11147	FBgn0031734	intronic	CG11147-in		0.0487805	0.0119272	1.1391e-06	3.70814e-05	0.776168	1.09722	-0.455117	1.67492	1.18518	-2.16467	1.22554	1.1412	-1.30989	G	A	8	164	14
	2L	5741399	CG11029	FBgn0031735	intergenic		-4878	0.0306748	0.173674	1.66328e-06	0.000537342	0.529399	1.04282	-0.0159816	2.05813	1.11653	-2.99972	1.29376	1.07967	-1.50785	T	A	5	163	10
	2L	5741399	CG11030	FBgn0031736	intergenic		155	0.0306748	0.173674	1.66328e-06	0.000537342	0.529399	1.04282	-0.0159816	2.05813	1.11653	-2.99972	1.29376	1.07967	-1.50785	T	A	5	163	10
	2L	5741399	CG11147	FBgn0031734	intronic	CG11030-in		0.0306748	0.173674	1.66328e-06	0.000537342	0.529399	1.04282	-0.0159816	2.05813	1.11653	-2.99972	1.29376	1.07967	-1.50785	T	A	5	163	10
	2L	5742160	CG11029	FBgn0031735	intergenic		-4117	0.0304878	0.0228781	7.8218e-06	0.00016526	0.880866	1.04864	-0.713089	1.93321	1.13731	-2.72911	1.40704	1.09298	-1.7211	G	A	5	164	8
	2L	5742160	CG11030	FBgn0031736	intergenic		916	0.0304878	0.0228781	7.8218e-06	0.00016526	0.880866	1.04864	-0.713089	1.93321	1.13731	-2.72911	1.40704	1.09298	-1.7211	G	A	5	164	8
	2L	5742160	CG11147	FBgn0031734	intronic	CG11030-in		0.0304878	0.0228781	7.8218e-06	0.00016526	0.880866	1.04864	-0.713089	1.93321	1.13731	-2.72911	1.40704	1.09298	-1.7211	G	A	5	164	8
	2L	5742223	CG11029	FBgn0031735	intergenic		-4054	0.0304878	0.0228781	7.8218e-06	0.00016526	0.880866	1.04864	-0.713089	1.93321	1.13731	-2.72911	1.40704	1.09298	-1.7211	T	A	5	164	17
	2L	5742223	CG11030	FBgn0031736	intergenic		979	0.0304878	0.0228781	7.8218e-06	0.00016526	0.880866	1.04864	-0.713089	1.93321	1.13731	-2.72911	1.40704	1.09298	-1.7211	T	A	5	164	17
	2L	5742223	CG11147	FBgn0031734	intronic	CG11030-in		0.0304878	0.0228781	7.8218e-06	0.00016526	0.880866	1.04864	-0.713089	1.93321	1.13731	-2.72911	1.40704	1.09298	-1.7211	T	A	5	164	17
	2L	5998958	lid	FBgn0031759	intronic	lid-in		0.0242424	0.130458	7.7212e-06	0.000762615	0.654262	1.04267	-0.265851	2.15879	1.11012	-3.20746	1.40652	1.0764	-1.73665	G	T	4	165	12
	2L	6001093	Tsp26A	FBgn0031760	intronic	Tsp26A-in		0.0240964	0.0737064	1.65783e-07	8.17305e-05	0.771557	1.04041	-0.5027	2.49117	1.12605	-3.85629	1.63136	1.08323	-2.17949	C	T	4	166	22
	2L	6405825	CG13982	FBgn0031811	intergenic		-6490	0.0239521	0.0664116	5.17967e-06	0.000336139	0.789991	1.04669	-0.533288	2.18574	1.11633	-3.25515	1.48787	1.08151	-1.89422	C	T	4	167	12
	2L	6405825	CG42368	FBgn0259714	intergenic		8576	0.0239521	0.0664116	5.17967e-06	0.000336139	0.789991	1.04669	-0.533288	2.18574	1.11633	-3.25515	1.48787	1.08151	-1.89422	C	T	4	167	12
	2L	6405825	CG42369	FBgn0259715	intronic	CG42368-in		0.0239521	0.0664116	5.17967e-06	0.000336139	0.789991	1.04669	-0.533288	2.18574	1.11633	-3.25515	1.48787	1.08151	-1.89422	C	T	4	167	12
	2L	6484505	DLP	FBgn0031820	missense	DLP:2		0.490323	4.97036e-06	0.000129645	4.35917e-06	-0.606326	0.423576	1.63623	-0.584137	0.411416	1.57969	-0.595232	0.417496	1.60796	T	A	76	155	18
	2L	6484506	DLP	FBgn0031820	missense	DLP:2		0.480519	7.69109e-06	0.000252964	8.40702e-06	-0.595222	0.430859	1.6213	-0.558711	0.435363	1.55278	-0.576967	0.433111	1.58704	T	G	74	154	17
	2L	6484517	DLP	FBgn0031820	synonymous	DLP:2		0.484076	6.70416e-06	0.000107249	4.36046e-06	-0.593398	0.458772	1.64557	-0.588902	0.443817	1.62162	-0.59115	0.451294	1.63359	C	G	76	157	17
	2L	7367993	Wnt10	FBgn0031903	intergenic	Wnt10-in		0.0246914	0.0936165	9.07503e-06	0.000598804	0.724002	1.06241	-0.385589	2.14809	1.12177	-3.17442	1.43605	1.09209	-1.78	A	G	4	162	13
	2L	7641085	CG13792	FBgn0031927	intergenic		-2442	0.358025	0.00599315	9.22051e-06	6.00155e-05	-0.373889	0.76605	1.51383	-0.676538	0.513285	1.86636	-0.525213	0.639668	1.69009	G	A	58	162	13
	2L	7641085	CG6739	FBgn0031926	intergenic		24557	0.358025	0.00599315	9.22051e-06	6.00155e-05	-0.373889	0.76605	1.51383	-0.676538	0.513285	1.86636	-0.525213	0.639668	1.69009	G	A	58	162	13
	2L	9475262	CG33723	FBgn0053723	intergenic		34522	0.0268456	0.0424176	3.54246e-06	0.000167896	0.862593	0.997248	-0.727938	2.25085	1.07127	-3.43043	1.55672	1.03426	-2.07918	C	A	4	149	3
	2L	9475262	Gdi	FBgn0004868	intergenic		-16656	0.0268456	0.0424176	3.54246e-06	0.000167896	0.862593	0.997248	-0.727938	2.25085	1.07127	-3.43043	1.55672	1.03426	-2.07918	C	A	4	149	3
	2L	11478018	sala	FBgn0003313	intergenic		-8171	0.027027	0.269759	3.25679e-06	0.00140466	0.475616	1.04838	0.0971453	2.16441	1.09894	-3.22987	1.32001	1.07366	-1.56636	A	G	4	148	8
	2L	11478018	salm	FBgn0261648	intergenic		32415	0.027027	0.269759	3.25679e-06	0.00140466	0.475616	1.04838	0.0971453	2.16441	1.09894	-3.22987	1.32001	1.07366	-1.56636	A	G	4	148	8
	2L	11478023	sala	FBgn0003313	intergenic		-8166	0.0268456	0.263004	3.21148e-06	0.00137967	0.484366	1.06588	0.0971453	2.17329	1.11672	-3.22987	1.32883	1.0913	-1.56636	G	A	4	149	8
	2L	11478023	salm	FBgn0261648	intergenic		32420	0.0268456	0.263004	3.21148e-06	0.00137967	0.484366	1.06588	0.0971453	2.17329	1.11672	-3.22987	1.32883	1.0913	-1.56636	G	A	4	149	8
	2L	13580224	kuz	FBgn0259984	intronic	kuz-in		0.0243902	0.0685571	7.78681e-06	0.000405741	0.783495	1.02914	-0.537845	2.14556	1.09919	-3.19193	1.46453	1.06417	-1.86489	T	A	4	164	9
	2L	14441570	CG15283	FBgn0073661	intergenic		-8712	0.0490798	0.275558	2.22145e-06	0.00100241	0.336702	1.02591	0.352504	1.62948	1.14284	-2.11612	0.98309	1.08437	-0.881807	C	A	8	163	17
	2L	14441570	Cpr35B	FBgn0028871	intergenic		16439	0.0490798	0.275558	2.22145e-06	0.00100241	0.336702	1.02591	0.352504	1.62948	1.14284	-2.11612	0.98309	1.08437	-0.881807	C	A	8	163	17
	2L	18083468	ninaD	FBgn0002939	UTR	ninaD-u3		0.1625	2.90325e-06	0.000478076	9.07485e-06	-0.827701	0.693324	2.34873	-0.725984	0.753213	2.20518	-0.776843	0.723268	2.27695	T	A	26	160	15
	2L	19594751	CG10366	FBgn0032814	intergenic		8311	0.0613497	3.69522e-05	8.6305e-05	9.3439e-06	-1.13057	0.849884	3.11103	-1.22506	0.819079	3.26919	-1.17782	0.834482	3.19011	A	C	10	163	13
	2L	19594751	Lar	FBgn0000464	intergenic		-11818	0.0613497	3.69522e-05	8.6305e-05	9.3439e-06	-1.13057	0.849884	3.11103	-1.22506	0.819079	3.26919	-1.17782	0.834482	3.19011	A	C	10	163	13
	2L	19629999	Lar	FBgn0000464	intronic	Lar-in		0.0242424	0.0475178	2.3777e-06	0.000156182	0.829352	1.05163	-0.607072	2.24339	1.11595	-3.37083	1.53637	1.08379	-1.98895	C	A	4	165	13
	2L	19631558	Lar	FBgn0000464	intronic	Lar-in		0.0243902	0.0513996	3.06519e-06	0.000204443	0.83018	1.05329	-0.607072	2.24711	1.12338	-3.37083	1.53864	1.08833	-1.98895	C	G	4	164	11
	2L	20255684	CG17571	FBgn0259998	intergenic		-304	0.398734	7.22606e-06	4.9925e-05	2.74399e-06	0.604884	1.4707	0.260937	0.636945	1.5299	0.256005	0.620915	1.5003	0.258471	G	A	63	158	13
	2L	20255684	CR40465	FBgn0250817	intergenic		1287	0.398734	7.22606e-06	4.9925e-05	2.74399e-06	0.604884	1.4707	0.260937	0.636945	1.5299	0.256005	0.620915	1.5003	0.258471	G	A	63	158	13
	2L	20319296	spir	FBgn0003475	intronic	spir-in		0.43871	6.36336e-06	4.69261e-06	5.31085e-07	0.606726	1.50762	0.294167	0.716772	1.62322	0.189678	0.661749	1.56542	0.241923	A	T	68	155	18
	2L	21001180	CG42238	FBgn0250867	intronic	CG42238-in		0.0245399	0.559069	3.01293e-06	0.00291423	0.254857	1.03763	0.527919	2.24791	1.12286	-3.37296	1.25138	1.08025	-1.42252	C	T	4	163	11
	2L	21127799	Nhe2	FBgn0040297	intronic	Nhe2-in		0.0363636	0.039063	4.42019e-06	0.000195184	0.731974	1.05342	-0.410528	1.8093	1.12496	-2.49363	1.27064	1.08919	-1.45208	A	G	6	165	19
	2L	21413457	His1:CG33801	FBgn0053801	intergenic		7487	0.0326797	0.0116041	7.68422e-06	7.72271e-05	0.942342	0.984186	-0.900498	1.90608	1.04262	-2.76953	1.42421	1.0134	-1.83502	G	T	5	153	13
	2L	21413457	His-Psi:CR31754	FBgn0051754	intergenic		-3621	0.0326797	0.0116041	7.68422e-06	7.72271e-05	0.942342	0.984186	-0.900498	1.90608	1.04262	-2.76953	1.42421	1.0134	-1.83502	G	T	5	153	13
	2L	22794732	CG17715	FBgn0041004	intergenic		51760	0.386792	3.35488e-06	9.87688e-05	3.95516e-06	-0.729619	0.480651	1.93989	-0.776238	0.443373	1.99585	-0.752928	0.462012	1.96787	A	C	41	106	11
	2L	22794732	lt	FBgn0002566	intergenic		-22787	0.386792	3.35488e-06	9.87688e-05	3.95516e-06	-0.729619	0.480651	1.93989	-0.776238	0.443373	1.99585	-0.752928	0.462012	1.96787	A	C	41	106	11
	2R	1742392	dpr12	FBgn0085414	intronic	dpr12-in		0.0405405	0.0122221	8.26451e-06	8.60305e-05	0.862178	1.10268	-0.621677	1.73962	1.12336	-2.35588	1.3009	1.11302	-1.48878	A	G	6	148	7
	2R	1745469	dpr12	FBgn0085414	intronic	dpr12-in		0.0242424	0.00827552	6.93642e-07	2.13705e-05	1.13124	1.045	-1.21748	2.36359	1.10402	-3.62316	1.74741	1.07451	-2.42032	A	G	4	165	8
	2R	1751982	CG12551	FBgn0263109	intergenic		-56456	0.030303	0.00406466	6.4484e-06	3.89184e-05	1.10483	1.08837	-1.12129	1.95283	1.13511	-2.77054	1.52883	1.11174	-1.94591	A	T	5	165	24
	2R	1751982	dpr12	FBgn0085414	intergenic		4289	0.030303	0.00406466	6.4484e-06	3.89184e-05	1.10483	1.08837	-1.12129	1.95283	1.13511	-2.77054	1.52883	1.11174	-1.94591	A	T	5	165	24
	2R	1753151	CG12551	FBgn0263109	intergenic		-55287	0.0301205	0.00882553	1.93746e-06	3.82522e-05	1.00816	1.07468	-0.941642	2.04802	1.13208	-2.96395	1.52809	1.10338	-1.9528	C	T	5	166	12
	2R	1753151	dpr12	FBgn0085414	intergenic		5458	0.0301205	0.00882553	1.93746e-06	3.82522e-05	1.00816	1.07468	-0.941642	2.04802	1.13208	-2.96395	1.52809	1.10338	-1.9528	C	T	5	166	12
	2R	1754779	CG12551	FBgn0263109	intergenic		-53659	0.0301205	0.00913044	1.83176e-06	3.69575e-05	0.99753	1.05342	-0.941642	2.04124	1.11854	-2.96395	1.51939	1.08598	-1.9528	G	A	5	166	15
	2R	1754779	dpr12	FBgn0085414	intergenic		7086	0.0301205	0.00913044	1.83176e-06	3.69575e-05	0.99753	1.05342	-0.941642	2.04124	1.11854	-2.96395	1.51939	1.08598	-1.9528	G	A	5	166	15
	2R	1755851	CG12551	FBgn0263109	intergenic		-52587	0.0301205	0.00884298	1.73514e-06	3.60074e-05	1.008	1.07435	-0.941642	2.05395	1.14396	-2.96395	1.53097	1.10915	-1.9528	T	A	5	166	11
	2R	1755851	dpr12	FBgn0085414	intergenic		8158	0.0301205	0.00884298	1.73514e-06	3.60074e-05	1.008	1.07435	-0.941642	2.05395	1.14396	-2.96395	1.53097	1.10915	-1.9528	T	A	5	166	11
	2R	1763328	CG12551	FBgn0263109	intergenic		-45110	0.0299401	0.00885775	1.78198e-06	3.65605e-05	1.00535	1.06905	-0.941642	2.04914	1.13433	-2.96395	1.52724	1.10169	-1.9528	G	A	5	167	13
	2R	1763328	dpr12	FBgn0085414	intergenic		15635	0.0299401	0.00885775	1.78198e-06	3.65605e-05	1.00535	1.06905	-0.941642	2.04914	1.13433	-2.96395	1.52724	1.10169	-1.9528	G	A	5	167	13
	2R	1764064	CG12551	FBgn0263109	intergenic		-44374	0.0299401	0.00885775	1.78198e-06	3.65605e-05	1.00535	1.06905	-0.941642	2.04914	1.13433	-2.96395	1.52724	1.10169	-1.9528	T	A	5	167	20
	2R	1764064	dpr12	FBgn0085414	intergenic		16371	0.0299401	0.00885775	1.78198e-06	3.65605e-05	1.00535	1.06905	-0.941642	2.04914	1.13433	-2.96395	1.52724	1.10169	-1.9528	T	A	5	167	20
	2R	1766647	CG12551	FBgn0263109	intergenic		-41791	0.0299401	0.00885775	1.78198e-06	3.65605e-05	1.00535	1.06905	-0.941642	2.04914	1.13433	-2.96395	1.52724	1.10169	-1.9528	G	C	5	167	13
	2R	1766647	dpr12	FBgn0085414	intergenic		18954	0.0299401	0.00885775	1.78198e-06	3.65605e-05	1.00535	1.06905	-0.941642	2.04914	1.13433	-2.96395	1.52724	1.10169	-1.9528	G	C	5	167	13
	2R	1769152	CG12551	FBgn0263109	intergenic		-39286	0.030303	0.00854309	8.60009e-06	7.90481e-05	1.0157	1.07528	-0.956122	1.92526	1.13233	-2.71819	1.47048	1.10381	-1.83715	G	A	5	165	16
	2R	1769152	dpr12	FBgn0085414	intergenic		21459	0.030303	0.00854309	8.60009e-06	7.90481e-05	1.0157	1.07528	-0.956122	1.92526	1.13233	-2.71819	1.47048	1.10381	-1.83715	G	A	5	165	16
	2R	2453770	jing	FBgn0086655	intronic	jing-in		0.0273973	0.115031	4.79655e-06	0.000545542	0.703944	1.04675	-0.361137	2.27195	1.11088	-3.43301	1.48794	1.07882	-1.89707	A	T	4	146	5
	2R	2453797	jing	FBgn0086655	intronic	jing-in		0.0253165	0.094453	2.38786e-06	0.000320025	0.724804	1.08847	-0.361137	2.2929	1.15279	-3.43301	1.50885	1.12063	-1.89707	C	T	4	158	8
	2R	2463630	jing	FBgn0086655	intronic	jing-in		0.0240964	0.101739	2.25028e-06	0.000349703	0.705395	1.05227	-0.358524	2.26948	1.11987	-3.41909	1.48744	1.08607	-1.88881	A	G	4	166	18
	2R	2525111	Bap170	FBgn0042085	missense	Bap170:2		0.0240964	0.139927	2.52678e-06	0.00051024	0.637933	1.03472	-0.241142	2.25824	1.1243	-3.39218	1.44809	1.07951	-1.81666	C	G	4	166	21
	2R	4087622	CG14756	FBgn0033275	intergenic		-4771	0.0363636	1.73909e-06	2.19707e-05	7.20639e-07	-1.64477	0.891181	4.18072	-1.68072	0.873156	4.2346	-1.66275	0.882169	4.20766	C	A	6	165	16
	2R	4087622	CG14757	FBgn0033274	intergenic		26504	0.0363636	1.73909e-06	2.19707e-05	7.20639e-07	-1.64477	0.891181	4.18072	-1.68072	0.873156	4.2346	-1.66275	0.882169	4.20766	C	A	6	165	16
	2R	4088276	CG14756	FBgn0033275	intergenic		-4117	0.0363636	1.73909e-06	2.19707e-05	7.20639e-07	-1.64477	0.891181	4.18072	-1.68072	0.873156	4.2346	-1.66275	0.882169	4.20766	T	G	6	165	14
	2R	4088276	CG14757	FBgn0033274	intergenic		27158	0.0363636	1.73909e-06	2.19707e-05	7.20639e-07	-1.64477	0.891181	4.18072	-1.68072	0.873156	4.2346	-1.66275	0.882169	4.20766	T	G	6	165	14
	2R	6039676	KCNQ	FBgn0033494	intronic	KCNQ-in		0.0909091	2.46445e-06	0.000286221	5.26494e-06	-1.04713	0.809017	2.90328	-0.941001	0.829046	2.71105	-0.994067	0.819032	2.80717	G	T	15	165	20
	2R	6681213	CG33144	FBgn0053144	intergenic		599	0.475177	9.7993e-06	0.000171129	8.83509e-06	0.606317	1.71911	0.506479	0.618308	1.67411	0.437492	0.612312	1.69661	0.471985	C	A	67	141	7
	2R	6681213	mthl13	FBgn0050018	intergenic		-6711	0.475177	9.7993e-06	0.000171129	8.83509e-06	0.606317	1.71911	0.506479	0.618308	1.67411	0.437492	0.612312	1.69661	0.471985	C	A	67	141	7
	2R	6681213	wde	FBgn0027499	intergenic	CG33144-in		0.475177	9.7993e-06	0.000171129	8.83509e-06	0.606317	1.71911	0.506479	0.618308	1.67411	0.437492	0.612312	1.69661	0.471985	C	A	67	141	7
	2R	6681250	CG33144	FBgn0053144	intergenic		636	0.222222	7.91076e-06	4.24711e-06	6.3816e-07	0.691317	1.32315	-0.0594819	0.831492	1.36094	-0.302042	0.761405	1.34205	-0.180762	A	T	36	162	8
	2R	6681250	mthl13	FBgn0050018	intergenic		-6674	0.222222	7.91076e-06	4.24711e-06	6.3816e-07	0.691317	1.32315	-0.0594819	0.831492	1.36094	-0.302042	0.761405	1.34205	-0.180762	A	T	36	162	8
	2R	6681250	wde	FBgn0027499	intergenic	CG33144-in		0.222222	7.91076e-06	4.24711e-06	6.3816e-07	0.691317	1.32315	-0.0594819	0.831492	1.36094	-0.302042	0.761405	1.34205	-0.180762	A	T	36	162	8
	2R	6681251	CG33144	FBgn0053144	intergenic		637	0.233129	1.09587e-05	6.4226e-06	9.94182e-07	0.666871	1.31507	-0.0186696	0.797137	1.35102	-0.243249	0.732004	1.33305	-0.130959	C	A	38	163	8
	2R	6681251	mthl13	FBgn0050018	intergenic		-6673	0.233129	1.09587e-05	6.4226e-06	9.94182e-07	0.666871	1.31507	-0.0186696	0.797137	1.35102	-0.243249	0.732004	1.33305	-0.130959	C	A	38	163	8
	2R	6681251	wde	FBgn0027499	intergenic	CG33144-in		0.233129	1.09587e-05	6.4226e-06	9.94182e-07	0.666871	1.31507	-0.0186696	0.797137	1.35102	-0.243249	0.732004	1.33305	-0.130959	C	A	38	163	8
	2R	7120307	CG13218	FBgn0033587	intergenic		-462	0.0368098	0.137588	8.95166e-07	0.00030451	0.520726	1.05801	0.016556	1.9192	1.1703	-2.66809	1.21996	1.11416	-1.32577	C	G	6	163	9
	2R	7120307	metro	FBgn0050021	intergenic		251	0.0368098	0.137588	8.95166e-07	0.00030451	0.520726	1.05801	0.016556	1.9192	1.1703	-2.66809	1.21996	1.11416	-1.32577	C	G	6	163	9
	2R	7120334	CG13218	FBgn0033587	intergenic		-435	0.0361446	0.150455	1.23946e-06	0.00040466	0.509493	1.03554	0.016556	1.90852	1.14894	-2.66809	1.209	1.09224	-1.32577	T	A	6	166	12
	2R	7120334	metro	FBgn0050021	intergenic		278	0.0361446	0.150455	1.23946e-06	0.00040466	0.509493	1.03554	0.016556	1.90852	1.14894	-2.66809	1.209	1.09224	-1.32577	T	A	6	166	12
	2R	7603077	pyr	FBgn0033649	intronic	pyr-in		0.0301205	0.123994	4.36948e-06	0.000570193	0.595243	1.05388	-0.136601	1.98087	1.12817	-2.83358	1.28806	1.09103	-1.48509	T	C	5	166	15
	2R	7603124	pyr	FBgn0033649	intronic	pyr-in		0.0242424	0.286756	2.65568e-06	0.00113264	0.459317	1.05388	0.135251	2.25578	1.12817	-3.3834	1.35755	1.09103	-1.62407	A	T	4	165	14
	2R	7989555	jeb	FBgn0086677	intronic	jeb-in		0.0301205	0.0456026	8.00837e-06	0.000293851	0.771234	1.04517	-0.497297	1.92932	1.1272	-2.73144	1.35028	1.08618	-1.61437	A	G	5	166	19
	2R	10308732	CG17386	FBgn0033936	synonymous	CG17386-PA		0.0426829	0.0152173	2.77163e-06	7.0973e-05	0.799051	1.06832	-0.529787	1.72511	1.15115	-2.29908	1.26208	1.10973	-1.41443	G	A	7	164	16
	2R	10475707	CG12869	FBgn0033943	intergenic		-3001	0.385093	5.57707e-05	5.69343e-05	9.11928e-06	0.544485	1.38971	0.300742	0.628239	1.47937	0.222887	0.586362	1.43454	0.261815	A	C	62	161	20
	2R	10475707	LamC	FBgn0010397	intergenic		12400	0.385093	5.57707e-05	5.69343e-05	9.11928e-06	0.544485	1.38971	0.300742	0.628239	1.47937	0.222887	0.586362	1.43454	0.261815	A	C	62	161	20
	2R	11279801	Mtk	FBgn0014865	intergenic		-16550	0.0240964	0.0722833	3.12512e-06	0.000275265	0.763663	1.02221	-0.50512	2.20881	1.09324	-3.32437	1.48624	1.05772	-1.91475	C	G	4	166	16
	2R	11279801	SRPK	FBgn0026370	intergenic		4439	0.0240964	0.0722833	3.12512e-06	0.000275265	0.763663	1.02221	-0.50512	2.20881	1.09324	-3.32437	1.48624	1.05772	-1.91475	C	G	4	166	16
	2R	12570998	CG30463	FBgn0050463	intronic	CG30463-in		0.0517241	0.0167332	1.95249e-06	5.17833e-05	0.80733	1.14385	-0.470808	1.92595	1.16425	-2.68765	1.36664	1.15405	-1.57923	A	T	6	116	4
	2R	14925940	CG15115	FBgn0034413	intergenic		2048	0.0898204	1.89602e-05	1.69772e-05	2.24949e-06	0.962422	1.18174	-0.743103	1.10691	1.21047	-1.00334	1.03467	1.19611	-0.873224	A	T	15	167	17
	2R	14925940	CG15116	FBgn0034415	intergenic		-16796	0.0898204	1.89602e-05	1.69772e-05	2.24949e-06	0.962422	1.18174	-0.743103	1.10691	1.21047	-1.00334	1.03467	1.19611	-0.873224	A	T	15	167	17
	2R	15754475	Obp56i	FBgn0043532	intergenic	Obp56i-in		0.054878	0.000198897	1.65914e-05	8.60261e-06	1.068	1.1095	-1.0265	1.40482	1.15256	-1.65707	1.23641	1.13103	-1.34178	T	A	9	164	6
	2R	16328329	CG12484	FBgn0086604	intronic	CG12484-in		0.0304878	0.00351365	1.17322e-06	1.67918e-05	1.1255	1.09091	-1.16009	2.03972	1.18833	-2.89111	1.58261	1.13962	-2.0256	C	A	5	164	10
	2R	17451057	CG10440	FBgn0034636	intronic	CG10440-in		0.35625	1.09886e-05	0.000212775	9.81554e-06	0.590638	1.37355	0.192274	0.585647	1.43945	0.268156	0.588143	1.4065	0.230215	A	G	57	160	21
	2R	17512266	mahj	FBgn0034641	intergenic		319	0.121951	0.0387016	2.91604e-06	0.000159301	0.41652	1.14547	0.312433	1.05167	1.30518	-0.79817	0.734097	1.22533	-0.242869	T	A	20	164	14
	2R	17512266	PTP-ER	FBgn0016641	intergenic		-277	0.121951	0.0387016	2.91604e-06	0.000159301	0.41652	1.14547	0.312433	1.05167	1.30518	-0.79817	0.734097	1.22533	-0.242869	T	A	20	164	14
	2R	17512313	mahj	FBgn0034641	intergenic		366	0.126506	0.0344725	1.33058e-06	9.89176e-05	0.4195	1.12354	0.284544	1.06779	1.28811	-0.847463	0.743643	1.20583	-0.28146	C	G	21	166	14
	2R	17512313	PTP-ER	FBgn0016641	intergenic		-230	0.126506	0.0344725	1.33058e-06	9.89176e-05	0.4195	1.12354	0.284544	1.06779	1.28811	-0.847463	0.743643	1.20583	-0.28146	C	G	21	166	14
	2R	17512432	mahj	FBgn0034641	intergenic		485	0.134228	0.0256277	2.9124e-06	0.00010241	0.44545	1.17356	0.282656	1.07972	1.33607	-0.823374	0.762585	1.25481	-0.270359	T	C	20	149	12
	2R	17512432	PTP-ER	FBgn0016641	intergenic		-111	0.134228	0.0256277	2.9124e-06	0.00010241	0.44545	1.17356	0.282656	1.07972	1.33607	-0.823374	0.762585	1.25481	-0.270359	T	C	20	149	12
	2R	17951494	Snp	FBgn0259142	intronic	Snp-in		0.189873	4.17506e-05	2.67733e-06	1.11336e-06	-0.687116	0.730173	2.1044	-0.904057	0.662427	2.47054	-0.795586	0.6963	2.28747	C	A	30	158	13
	2R	19189704	CG13541	FBgn0034841	intergenic		16905	0.26506	0.0748145	1.06147e-06	0.000184219	0.266617	1.1596	0.626365	0.811408	1.44671	-0.176106	0.539013	1.30315	0.225129	A	G	44	166	9
	2R	19189704	Prosbeta5R	FBgn0034842	intergenic		-6473	0.26506	0.0748145	1.06147e-06	0.000184219	0.266617	1.1596	0.626365	0.811408	1.44671	-0.176106	0.539013	1.30315	0.225129	A	G	44	166	9
	2R	19189714	CG13541	FBgn0034841	intergenic		16915	0.271084	0.0526826	6.68363e-07	0.000107012	0.287637	1.17421	0.598932	0.819494	1.46087	-0.178117	0.553566	1.31754	0.210407	G	A	45	166	10
	2R	19189714	Prosbeta5R	FBgn0034842	intergenic		-6463	0.271084	0.0526826	6.68363e-07	0.000107012	0.287637	1.17421	0.598932	0.819494	1.46087	-0.178117	0.553566	1.31754	0.210407	G	A	45	166	10
	2R	19216204	CG30413	FBgn0050413	intergenic		-862	0.496933	1.01542e-06	0.00379741	2.73832e-05	0.634993	1.64675	0.376759	0.439194	1.47833	0.599942	0.537094	1.56254	0.48835	G	A	81	163	14
	2R	19216204	CG30417	FBgn0050417	intergenic		1100	0.496933	1.01542e-06	0.00379741	2.73832e-05	0.634993	1.64675	0.376759	0.439194	1.47833	0.599942	0.537094	1.56254	0.48835	G	A	81	163	14
	2R	19520484	retn	FBgn0004795	UTR	retn-u5		0.0597015	0.0320336	2.52795e-06	0.000139409	0.63775	1.17736	-0.0981401	1.60912	1.19281	-2.02543	1.12343	1.18508	-1.06179	A	G	8	134	10
	2R	19549119	Pde8	FBgn0034886	intronic	Pde8-in		0.0909091	0.00772016	8.03904e-06	6.94421e-05	0.606953	1.11701	-0.0968962	1.15071	1.21142	-1.09	0.878831	1.16421	-0.593448	G	A	15	165	25
	2R	19789701	CG5591	FBgn0263667	intronic	CG5591-in		0.134969	0.0029559	5.487e-06	2.87978e-05	0.574151	1.12932	-0.0189776	0.991251	1.26672	-0.71578	0.782701	1.19802	-0.367379	C	T	22	163	24
	2R	19888064	Unc-89	FBgn0053519	missense	Unc-89:11		0.325153	9.13725e-06	0.0104916	0.000164042	-0.614895	0.583496	1.81329	-0.415033	0.718169	1.54824	-0.514964	0.650833	1.68076	G	A	53	163	21
	2R	20148068	CG3376	FBgn0034997	intronic	CG3376-in		0.0304878	0.0711735	5.68598e-06	0.000360488	0.694827	1.03346	-0.356196	1.95697	1.1138	-2.80014	1.3259	1.07363	-1.57817	G	T	5	164	18
	3L	459300	CG34267	FBgn0085296	intergenic		-40746	0.0240964	0.163629	5.63494e-06	0.000830014	0.600088	1.02564	-0.17454	2.18256	1.11104	-3.25408	1.39132	1.06834	-1.71431	C	T	4	166	15
	3L	459300	klar	FBgn0001316	intergenic		24382	0.0240964	0.163629	5.63494e-06	0.000830014	0.600088	1.02564	-0.17454	2.18256	1.11104	-3.25408	1.39132	1.06834	-1.71431	C	T	4	166	15
	3L	459300	snmRNA:438	FBgn0065092	intronic	klar-in		0.0240964	0.163629	5.63494e-06	0.000830014	0.600088	1.02564	-0.17454	2.18256	1.11104	-3.25408	1.39132	1.06834	-1.71431	C	T	4	166	15
	3L	2486334	CG1146	FBgn0035346	intergenic		-2485	0.025974	0.0486426	7.61692e-06	0.000283082	0.830992	1.10176	-0.560221	2.19035	1.15677	-3.22394	1.51067	1.12927	-1.89208	C	A	4	154	11
	3L	2486334	CG33232	FBgn0084808	intergenic		7841	0.025974	0.0486426	7.61692e-06	0.000283082	0.830992	1.10176	-0.560221	2.19035	1.15677	-3.22394	1.51067	1.12927	-1.89208	C	A	4	154	11
	3L	2486334	Cyp4d20	FBgn0035344	intronic	CG33232-in		0.025974	0.0486426	7.61692e-06	0.000283082	0.830992	1.10176	-0.560221	2.19035	1.15677	-3.22394	1.51067	1.12927	-1.89208	C	A	4	154	11
	3L	2486337	CG1146	FBgn0035346	intergenic		-2482	0.025974	0.0486426	7.61692e-06	0.000283082	0.830992	1.10176	-0.560221	2.19035	1.15677	-3.22394	1.51067	1.12927	-1.89208	G	C	4	154	10
	3L	2486337	CG33232	FBgn0035347	intergenic		7844	0.025974	0.0486426	7.61692e-06	0.000283082	0.830992	1.10176	-0.560221	2.19035	1.15677	-3.22394	1.51067	1.12927	-1.89208	G	C	4	154	10
	3L	2486337	Cyp4d20	FBgn0035344	intronic	CG33232-in		0.025974	0.0486426	7.61692e-06	0.000283082	0.830992	1.10176	-0.560221	2.19035	1.15677	-3.22394	1.51067	1.12927	-1.89208	G	C	4	154	10
	3L	2486344	CG1146	FBgn0035346	intergenic		-2475	0.0263158	0.0458022	6.58631e-06	0.000246823	0.842062	1.1239	-0.560221	2.20396	1.18398	-3.22394	1.52301	1.15394	-1.89208	C	A	4	152	13
	3L	2486344	CG33232	FBgn0084808	intergenic		7851	0.0263158	0.0458022	6.58631e-06	0.000246823	0.842062	1.1239	-0.560221	2.20396	1.18398	-3.22394	1.52301	1.15394	-1.89208	C	A	4	152	13
	3L	2486344	Cyp4d20	FBgn0035344	intronic	CG33232-in		0.0263158	0.0458022	6.58631e-06	0.000246823	0.842062	1.1239	-0.560221	2.20396	1.18398	-3.22394	1.52301	1.15394	-1.89208	C	A	4	152	13
	3L	2497585	CG1146	FBgn0035346	intergenic		4972	0.254545	0.00149533	8.90266e-06	2.27806e-05	0.478083	1.26573	0.309561	0.74815	1.4074	-0.0888991	0.613116	1.33656	0.110331	T	C	42	165	21
	3L	2497585	CG16758	FBgn0035348	intergenic		-1119	0.254545	0.00149533	8.90266e-06	2.27806e-05	0.478083	1.26573	0.309561	0.74815	1.4074	-0.0888991	0.613116	1.33656	0.110331	T	C	42	165	21
	3L	2497585	CG33232	FBgn0035347	synonymous	CG33232:7		0.254545	0.00149533	8.90266e-06	2.27806e-05	0.478083	1.26573	0.309561	0.74815	1.4074	-0.0888991	0.613116	1.33656	0.110331	T	C	42	165	21
	3L	6616274	CG8398	FBgn0035708	intergenic		4994	0.442424	4.93224e-06	0.103621	0.00106534	0.581006	1.49721	0.335194	0.243954	1.1853	0.697396	0.41248	1.34126	0.516295	A	G	73	165	13
	3L	6616274	Glu-RI	FBgn0004619	intergenic		-860	0.442424	4.93224e-06	0.103621	0.00106534	0.581006	1.49721	0.335194	0.243954	1.1853	0.697396	0.41248	1.34126	0.516295	A	G	73	165	13
	3L	7362794	akirin	FBgn0082598	intergenic		437	0.0481928	0.0994859	3.64192e-06	0.000419689	0.508973	1.06493	0.0469786	1.59104	1.17297	-2.0091	1.05001	1.11895	-0.981063	C	T	8	166	10
	3L	7362794	Sh3beta	FBgn0035772	intergenic		-106	0.0481928	0.0994859	3.64192e-06	0.000419689	0.508973	1.06493	0.0469786	1.59104	1.17297	-2.0091	1.05001	1.11895	-0.981063	C	T	8	166	10
	3L	7869847	CG32365	FBgn0052365	intronic	CG32365-in		0.416149	4.99606e-06	0.0032262	4.26855e-05	-0.584117	0.461271	1.6295	-0.443979	0.581025	1.46898	-0.514048	0.521148	1.54924	T	C	67	161	11
	3L	9484504	CG32037	FBgn0052037	intronic	CG32037-in		0.0666667	0.0013181	3.51709e-06	1.30528e-05	0.848178	1.12587	-0.570487	1.37409	1.18598	-1.56219	1.11113	1.15592	-1.06634	G	A	11	165	15
	3L	9728206	CG42268	FBgn0259163	synonymous	CG42268-PF		0.030303	0.00321207	4.4804e-07	8.33642e-06	1.13015	1.06082	-1.19949	2.15269	1.11851	-3.18688	1.64142	1.08966	-2.19318	G	A	5	165	14
	3L	10520487	A2bp1	FBgn0052062	intergenic		34453	0.22293	1.63528e-05	0.000149812	7.64314e-06	-0.679045	0.644799	2.00289	-0.686959	0.667867	2.04178	-0.683002	0.656333	2.02234	A	T	35	157	7
	3L	10520487	CG32064	FBgn0052064	intergenic		-30778	0.22293	1.63528e-05	0.000149812	7.64314e-06	-0.679045	0.644799	2.00289	-0.686959	0.667867	2.04178	-0.683002	0.656333	2.02234	A	T	35	157	7
	3L	10520487	CG6527	FBgn0036085	intronic	A2bp1-in		0.22293	1.63528e-05	0.000149812	7.64314e-06	-0.679045	0.644799	2.00289	-0.686959	0.667867	2.04178	-0.683002	0.656333	2.02234	A	T	35	157	7
	3L	12678327	CG32111	FBgn0052111	intergenic		36947	0.0331126	0.0162634	3.60279e-06	9.27377e-05	0.929419	0.988176	-0.870661	1.94926	1.0765	-2.82203	1.43934	1.03234	-1.84635	T	C	5	151	6
	3L	12678327	mirr	FBgn0014343	intergenic		-8521	0.0331126	0.0162634	3.60279e-06	9.27377e-05	0.929419	0.988176	-0.870661	1.94926	1.0765	-2.82203	1.43934	1.03234	-1.84635	T	C	5	151	6
	3R	3905947	CG7910	FBgn0037547	intergenic		-7027	0.030303	0.0322742	8.94851e-06	0.000234046	0.829108	1.06551	-0.592709	1.91207	1.15126	-2.67288	1.37059	1.10838	-1.63279	T	A	5	165	15
	3R	3905947	CG7918	FBgn0037546	intergenic		4499	0.030303	0.0322742	8.94851e-06	0.000234046	0.829108	1.06551	-0.592709	1.91207	1.15126	-2.67288	1.37059	1.10838	-1.63279	T	A	5	165	15
	3R	3905947	snoRNA:Me18S-G423	FBgn0086052	intronic	CG7918-in		0.030303	0.0322742	8.94851e-06	0.000234046	0.829108	1.06551	-0.592709	1.91207	1.15126	-2.67288	1.37059	1.10838	-1.63279	T	A	5	165	15
	3R	8828530	CG7518	FBgn0038108	missense	CG7518:9		0.0853659	7.29801e-06	0.00781247	0.00012102	1.03803	1.16635	-0.909722	0.72354	1.11608	-0.331	0.880787	1.14121	-0.620361	G	A	14	164	16
	3R	9783501	CG9926	FBgn0068183	intergenic		6641	0.0301205	0.021184	5.84589e-06	0.000132412	0.889636	1.05862	-0.720653	1.95561	1.12491	-2.78631	1.42262	1.09176	-1.75348	G	A	5	166	12
	3R	9783501	Ipp	FBgn0016672	intergenic		-972	0.0301205	0.021184	5.84589e-06	0.000132412	0.889636	1.05862	-0.720653	1.95561	1.12491	-2.78631	1.42262	1.09176	-1.75348	G	A	5	166	12
	3R	9943734	Kif19A	FBgn0038205	intergenic	Kif19A-in		0.0333333	0.524068	2.79272e-06	0.00199567	0.2714	1.20299	0.660187	2.31637	1.29661	-3.33613	1.29389	1.2498	-1.33797	A	T	4	120	13
	3R	13898913	CG14317	FBgn0038566	intergenic		-7930	0.0727273	0.00259073	9.22975e-06	3.46972e-05	0.765581	1.11572	-0.415446	1.26745	1.20429	-1.33062	1.01652	1.16	-0.873032	C	T	12	165	15
	3R	13898913	htl	FBgn0010389	intergenic		20207	0.0727273	0.00259073	9.22975e-06	3.46972e-05	0.765581	1.11572	-0.415446	1.26745	1.20429	-1.33062	1.01652	1.16	-0.873032	C	T	12	165	15
	3R	14041617	CG14314	FBgn0038581	intergenic		-239	0.0615385	0.00724583	7.71506e-06	6.40265e-05	0.838625	1.16418	-0.513064	1.56544	1.30145	-1.82942	1.20203	1.23282	-1.17124	G	C	8	130	14
	3R	14041617	CG7985	FBgn0028499	intergenic		888	0.0615385	0.00724583	7.71506e-06	6.40265e-05	0.838625	1.16418	-0.513064	1.56544	1.30145	-1.82942	1.20203	1.23282	-1.17124	G	C	8	130	14
	3R	14592034	CG7720	FBgn0038652	intronic	CG7720-in		0.025974	0.457451	2.38955e-06	0.00213237	0.330231	1.01056	0.350095	2.28256	1.13083	-3.4343	1.3064	1.07069	-1.5421	T	A	4	154	18
	3R	14697493	CG14298	FBgn0038654	intergenic		-3937	0.121212	2.23503e-05	4.93142e-05	4.97982e-06	-0.845651	0.807989	2.49929	-0.925994	0.803602	2.65559	-0.885823	0.805795	2.57744	C	T	20	165	14
	3R	14697493	CG31226	FBgn0051226	intergenic		19967	0.121212	2.23503e-05	4.93142e-05	4.97982e-06	-0.845651	0.807989	2.49929	-0.925994	0.803602	2.65559	-0.885823	0.805795	2.57744	C	T	20	165	14
	3R	17370409	CG15499	FBgn0038891	intergenic		12520	0.0552147	3.47654e-05	3.52007e-05	5.0797e-06	-1.1894	0.885547	3.26436	-1.36179	0.849901	3.57349	-1.2756	0.867724	3.41892	G	A	9	163	15
	3R	17370409	slou	FBgn0002941	intergenic		-3966	0.0552147	3.47654e-05	3.52007e-05	5.0797e-06	-1.1894	0.885547	3.26436	-1.36179	0.849901	3.57349	-1.2756	0.867724	3.41892	G	A	9	163	15
	3R	22945639	CG5882	FBgn0039490	intronic	CG5882-in		0.258929	0.0100425	3.31437e-06	3.54366e-05	0.453995	1.39647	0.488481	0.990536	1.66736	-0.313709	0.722265	1.53192	0.0873859	C	A	29	112	4
	X	1426921	Mur2B	FBgn0025390	intergenic	Mur2B-in		0.0512821	0.0463345	9.66272e-06	0.00032426	0.620305	1.09054	-0.150069	1.56124	1.19508	-1.9274	1.09077	1.14281	-1.03873	C	A	8	156	6
	X	1435424	Mur2B	FBgn0025390	intergenic	Mur2B-in		0.0545455	0.0290802	6.41047e-06	0.000180666	0.637601	1.08615	-0.189056	1.47519	1.17358	-1.7768	1.05639	1.12986	-0.982927	G	T	9	165	15
	X	1438920	Mur2B	FBgn0025390	intergenic	Mur2B-in		0.0496894	0.0285689	7.52576e-06	0.000189043	0.679011	1.10749	-0.250534	1.55484	1.19354	-1.91615	1.11693	1.15051	-1.08334	A	T	8	161	6
	X	1445849	Mur2B	FBgn0025390	intergenic	Mur2B-in		0.0519481	0.0454443	9.26588e-06	0.000322305	0.631896	1.11372	-0.150069	1.54522	1.16303	-1.9274	1.08856	1.13838	-1.03873	G	A	8	154	6
	X	2249767	CG14047	FBgn0040390	intergenic		-12824	0.0662651	0.0184816	1.37976e-08	7.02354e-06	0.623924	1.08422	-0.163633	1.65385	1.22599	-2.0817	1.13889	1.1551	-1.12267	C	A	11	166	15
	X	2249767	ptr	FBgn0003159	intergenic		1469	0.0662651	0.0184816	1.37976e-08	7.02354e-06	0.623924	1.08422	-0.163633	1.65385	1.22599	-2.0817	1.13889	1.1551	-1.12267	C	A	11	166	15
	X	3051478	N	FBgn0004647	intronic	N-in		0.025641	0.0288254	1.47692e-07	2.75798e-05	0.914449	1.10507	-0.723826	2.52494	1.16534	-3.88454	1.7197	1.13521	-2.30418	A	C	4	156	11
	X	3165776	CG10793	FBgn0029656	intergenic		-43001	0.0364964	0.035232	2.25859e-09	5.43873e-06	0.820707	1.14238	-0.499033	2.60453	1.23625	-3.9728	1.71262	1.18932	-2.23592	G	A	5	137	8
	X	3165776	dnc	FBgn0000479	intergenic		20703	0.0364964	0.035232	2.25859e-09	5.43873e-06	0.820707	1.14238	-0.499033	2.60453	1.23625	-3.9728	1.71262	1.18932	-2.23592	G	A	5	137	8
	X	3165776	Sgs4	FBgn0003374	intronic	dnc-in		0.0364964	0.035232	2.25859e-09	5.43873e-06	0.820707	1.14238	-0.499033	2.60453	1.23625	-3.9728	1.71262	1.18932	-2.23592	G	A	5	137	8
	X	3216838	CG10793	FBgn0029656	intergenic		6403	0.0424242	0.320068	6.93301e-06	0.00190845	0.328068	1.05558	0.399443	1.65511	1.15586	-2.15436	0.99159	1.10572	-0.877457	A	G	7	165	12
	X	3216838	dm	FBgn0262656	intergenic		-50378	0.0424242	0.320068	6.93301e-06	0.00190845	0.328068	1.05558	0.399443	1.65511	1.15586	-2.15436	0.99159	1.10572	-0.877457	A	G	7	165	12
	X	3216838	dnc	FBgn0000479	intronic	dnc-in		0.0424242	0.320068	6.93301e-06	0.00190845	0.328068	1.05558	0.399443	1.65511	1.15586	-2.15436	0.99159	1.10572	-0.877457	A	G	7	165	12
	X	3342479	CG12535	FBgn0029657	intergenic		12639	0.0322581	0.036649	1.49314e-06	0.000110666	0.797035	1.00839	-0.585676	2.00324	1.08852	-2.91795	1.40014	1.04846	-1.75181	G	T	5	155	4
	X	3342479	CG14269	FBgn0029658	intergenic		-10570	0.0322581	0.036649	1.49314e-06	0.000110666	0.797035	1.00839	-0.585676	2.00324	1.08852	-2.91795	1.40014	1.04846	-1.75181	G	T	5	155	4
	X	3342479	CG16782	FBgn0029659	intergenic	CG12535-in		0.0322581	0.036649	1.49314e-06	0.000110666	0.797035	1.00839	-0.585676	2.00324	1.08852	-2.91795	1.40014	1.04846	-1.75181	G	T	5	155	4
	X	3403604	CG32791	FBgn0052791	intergenic		-1750	0.0363636	0.227853	1.99289e-06	0.000794237	0.429086	1.02594	0.16777	1.86146	1.11785	-2.60507	1.14527	1.0719	-1.21865	A	G	6	165	10
	X	3403604	Gas8	FBgn0029667	intergenic		4720	0.0363636	0.227853	1.99289e-06	0.000794237	0.429086	1.02594	0.16777	1.86146	1.11785	-2.60507	1.14527	1.0719	-1.21865	A	G	6	165	10
	X	3457239	CG32792	FBgn0052792	intronic	CG32792-in		0.277108	0.00116832	6.26913e-06	1.59863e-05	0.47417	1.27937	0.331027	0.740022	1.4389	-0.0411464	0.607096	1.35913	0.14494	A	G	46	166	12
	X	3920374	CG32790	FBgn0262973	intergenic		-51534	0.0242424	0.0512267	9.71366e-07	0.000123817	0.8406	1.0383	-0.642902	2.33974	1.10445	-3.57503	1.59017	1.07138	-2.10896	T	A	4	165	11
	X	3920374	CG6414	FBgn0029690	intergenic		54993	0.0242424	0.0512267	9.71366e-07	0.000123817	0.8406	1.0383	-0.642902	2.33974	1.10445	-3.57503	1.59017	1.07138	-2.10896	T	A	4	165	11
	X	4892393	CG12680	FBgn0029740	intergenic		174	0.0310559	0.650588	9.74088e-07	0.00235142	0.176904	1.01756	0.663749	2.11108	1.13424	-3.08792	1.14399	1.0759	-1.21208	C	T	5	161	10
	X	4892393	ovo	FBgn0003028	intergenic		-49937	0.0310559	0.650588	9.74088e-07	0.00235142	0.176904	1.01756	0.663749	2.11108	1.13424	-3.08792	1.14399	1.0759	-1.21208	C	T	5	161	10
	X	4892394	CG12680	FBgn0029740	intergenic		175	0.0251572	0.459176	3.91629e-06	0.00246726	0.323999	1.02004	0.372038	2.22658	1.13583	-3.31733	1.27529	1.07793	-1.47265	C	T	4	159	10
	X	4892394	ovo	FBgn0003028	intergenic		-49936	0.0251572	0.459176	3.91629e-06	0.00246726	0.323999	1.02004	0.372038	2.22658	1.13583	-3.31733	1.27529	1.07793	-1.47265	C	T	4	159	10
	X	4892395	CG12680	FBgn0029740	intergenic		176	0.0251572	0.267214	4.21763e-06	0.0013265	0.483519	1.02004	0.0529992	2.21904	1.13583	-3.30224	1.35128	1.07793	-1.62462	C	A	4	159	11
	X	4892395	ovo	FBgn0003028	intergenic		-49935	0.0251572	0.267214	4.21763e-06	0.0013265	0.483519	1.02004	0.0529992	2.21904	1.13583	-3.30224	1.35128	1.07793	-1.62462	C	A	4	159	11
	X	5406031	CG12730	FBgn0029771	intergenic		-5263	0.379085	0.00703152	8.14486e-06	6.43652e-05	0.373408	1.25977	0.512958	0.688117	1.49058	0.114348	0.530763	1.37518	0.313653	T	A	58	153	8
	X	5406031	CG4151	FBgn0029770	intergenic		9423	0.379085	0.00703152	8.14486e-06	6.43652e-05	0.373408	1.25977	0.512958	0.688117	1.49058	0.114348	0.530763	1.37518	0.313653	T	A	58	153	8
	X	5450890	Vsx2	FBgn0263512	intronic	Vsx2-in		0.5	0.000198025	1.97804e-05	9.46997e-06	-0.478908	0.550682	1.5085	-0.626945	0.403632	1.65752	-0.552926	0.477157	1.58301	T	C	83	166	11
	X	5694334	CG12239	FBgn0029810	intergenic		5758	0.0363636	0.0134368	3.31544e-06	7.03479e-05	0.875713	1.07019	-0.68124	1.83466	1.12896	-2.54036	1.35519	1.09958	-1.6108	C	G	6	165	12
	X	5694334	Cpr5C	FBgn0029811	intergenic		-4376	0.0363636	0.0134368	3.31544e-06	7.03479e-05	0.875713	1.07019	-0.68124	1.83466	1.12896	-2.54036	1.35519	1.09958	-1.6108	C	G	6	165	12
	X	5744289	CG12729	FBgn0029816	intergenic		4150	0.0240964	0.0195037	6.79346e-06	0.000133765	1.00342	1.06492	-0.941916	2.16627	1.11552	-3.21701	1.58484	1.09022	-2.07946	G	A	4	166	14
	X	5744289	CG43136	FBgn0262610	intergenic		-3547	0.0240964	0.0195037	6.79346e-06	0.000133765	1.00342	1.06492	-0.941916	2.16627	1.11552	-3.21701	1.58484	1.09022	-2.07946	G	A	4	166	14
	X	5752875	CG43136	FBgn0262610	intergenic		4413	0.0299401	0.00532878	7.57144e-06	5.19132e-05	1.06877	1.07285	-1.06469	1.92849	1.12711	-2.72988	1.49863	1.09998	-1.89729	T	A	5	167	13
	X	5752875	CG43137	FBgn0262611	intergenic		-5705	0.0299401	0.00532878	7.57144e-06	5.19132e-05	1.06877	1.07285	-1.06469	1.92849	1.12711	-2.72988	1.49863	1.09998	-1.89729	T	A	5	167	13
	X	5763241	CG15764	FBgn0029817	synonymous	CG15764-PA		0.0239521	0.0198447	6.36188e-06	0.000131007	0.999318	1.05672	-0.941916	2.1662	1.1154	-3.21701	1.58276	1.08606	-2.07946	G	A	4	167	11
	X	5796004	Act5C	FBgn0000042	intronic	Act5C-in		0.0239521	0.0198447	6.36188e-06	0.000131007	0.999318	1.05672	-0.941916	2.1662	1.1154	-3.21701	1.58276	1.08606	-2.07946	T	G	4	167	10
	X	5799158	Act5C	FBgn0000042	intergenic		335	0.0301205	0.0218646	7.651e-06	0.000153912	0.882698	1.07242	-0.692979	1.92411	1.14221	-2.70601	1.4034	1.10731	-1.69949	C	T	5	166	11
	X	5799158	CG4020	FBgn0029821	intergenic		-768	0.0301205	0.0218646	7.651e-06	0.000153912	0.882698	1.07242	-0.692979	1.92411	1.14221	-2.70601	1.4034	1.10731	-1.69949	C	T	5	166	11
	X	5807176	CG3011	FBgn0029823	UTR	CG3011-u3		0.0239521	0.0198447	6.36188e-06	0.000131007	0.999318	1.05672	-0.941916	2.1662	1.1154	-3.21701	1.58276	1.08606	-2.07946	G	A	4	167	14
	X	5812116	CG3726	FBgn0029824	intronic	CG3726-in		0.0242424	0.0211269	6.91929e-06	0.000142104	0.990913	1.03991	-0.941916	2.15505	1.09309	-3.21701	1.57298	1.0665	-2.07946	C	T	4	165	7
	X	5848100	CG6048	FBgn0029827	intergenic		21	0.0254777	0.0146502	5.26024e-06	8.52392e-05	1.03255	1.12319	-0.941916	2.1888	1.16058	-3.21701	1.61067	1.14188	-2.07946	T	G	4	157	7
	X	5848100	CG6067	FBgn0029828	intergenic		-1563	0.0254777	0.0146502	5.26024e-06	8.52392e-05	1.03255	1.12319	-0.941916	2.1888	1.16058	-3.21701	1.61067	1.14188	-2.07946	T	G	4	157	7
	X	5856580	fs(1)M3	FBgn0005390	missense			0.0239521	0.0198447	6.36188e-06	0.000131007	0.999318	1.05672	-0.941916	2.1662	1.1154	-3.21701	1.58276	1.08606	-2.07946	C	T	4	167	16
	X	5862191	Grip	FBgn0029830	intronic	Grip-in		0.0240964	0.0300403	3.58723e-06	0.000139517	0.932294	1.06319	-0.801399	2.22546	1.12382	-3.32711	1.57888	1.0935	-2.06425	G	C	4	166	15
	X	5890380	CG4766	FBgn0068308	intergenic		-1157	0.0239521	0.0198447	6.36188e-06	0.000131007	0.999318	1.05672	-0.941916	2.1662	1.1154	-3.21701	1.58276	1.08606	-2.07946	G	T	4	167	11
	X	5890380	CG5966	FBgn0029831	intergenic		3703	0.0239521	0.0198447	6.36188e-06	0.000131007	0.999318	1.05672	-0.941916	2.1662	1.1154	-3.21701	1.58276	1.08606	-2.07946	G	T	4	167	11
	X	5911239	mab-21	FBgn0029003	intergenic		4028	0.0239521	0.0198447	6.36188e-06	0.000131007	0.999318	1.05672	-0.941916	2.1662	1.1154	-3.21701	1.58276	1.08606	-2.07946	T	G	4	167	13
	X	5911239	rux	FBgn0003302	intergenic		-18547	0.0239521	0.0198447	6.36188e-06	0.000131007	0.999318	1.05672	-0.941916	2.1662	1.1154	-3.21701	1.58276	1.08606	-2.07946	T	G	4	167	13
	X	5914098	mab-21	FBgn0029003	intergenic		6887	0.0239521	0.0198447	6.36188e-06	0.000131007	0.999318	1.05672	-0.941916	2.1662	1.1154	-3.21701	1.58276	1.08606	-2.07946	C	T	4	167	11
	X	5914098	rux	FBgn0003302	intergenic		-15688	0.0239521	0.0198447	6.36188e-06	0.000131007	0.999318	1.05672	-0.941916	2.1662	1.1154	-3.21701	1.58276	1.08606	-2.07946	C	T	4	167	11
	X	5916347	mab-21	FBgn0029003	intergenic		9136	0.0239521	0.0198447	6.36188e-06	0.000131007	0.999318	1.05672	-0.941916	2.1662	1.1154	-3.21701	1.58276	1.08606	-2.07946	G	A	4	167	13
	X	5916347	rux	FBgn0003302	intergenic		-13439	0.0239521	0.0198447	6.36188e-06	0.000131007	0.999318	1.05672	-0.941916	2.1662	1.1154	-3.21701	1.58276	1.08606	-2.07946	G	A	4	167	13
	X	5933076	CG5941	FBgn0029833	UTR	CG5941-u3		0.0239521	0.0198447	6.36188e-06	0.000131007	0.999318	1.05672	-0.941916	2.1662	1.1154	-3.21701	1.58276	1.08606	-2.07946	G	A	4	167	14
	X	5935225	CG5937	FBgn0029834	intronic	CG5937-in		0.0239521	0.0198447	6.36188e-06	0.000131007	0.999318	1.05672	-0.941916	2.1662	1.1154	-3.21701	1.58276	1.08606	-2.07946	G	C	4	167	14
	X	5942659	CG5937	FBgn0084581	intergenic	CG5937-u3		0.0239521	0.0198447	6.36188e-06	0.000131007	0.999318	1.05672	-0.941916	2.1662	1.1154	-3.21701	1.58276	1.08606	-2.07946	G	A	4	167	18
	X	5947173	CG5921	FBgn0029835	intergenic	CG5921-in		0.0240964	0.0204112	5.32648e-06	0.000129657	0.997493	1.05307	-0.941916	2.1753	1.1336	-3.21701	1.5864	1.09333	-2.07946	T	C	4	166	13
	X	5971451	CG4666	FBgn0029838	UTR	CG4666-u5		0.0243902	0.0188758	6.95246e-06	0.000129347	1.01028	1.07865	-0.941916	2.17334	1.12966	-3.21701	1.59181	1.10415	-2.07946	C	A	4	164	8
	X	5972963	CG4660	FBgn0029839	UTR	CG4660-u3		0.0239521	0.0198447	6.36188e-06	0.000131007	0.999318	1.05672	-0.941916	2.1662	1.1154	-3.21701	1.58276	1.08606	-2.07946	G	A	4	167	13
	X	5974234	CG4660	FBgn0029839	intronic	CG4660-in		0.0239521	0.0198447	6.36188e-06	0.000131007	0.999318	1.05672	-0.941916	2.1662	1.1154	-3.21701	1.58276	1.08606	-2.07946	T	A	4	167	13
	X	5981612	Mipp2	FBgn0026060	missense	Mipp2-in		0.0240964	0.0204467	6.74129e-06	0.000135937	0.992885	1.04385	-0.941916	2.16058	1.10415	-3.21701	1.57673	1.074	-2.07946	C	T	4	166	14
	X	5981612	raptor	FBgn0029840	missense	raptor-PA		0.0240964	0.0204467	6.74129e-06	0.000135937	0.992885	1.04385	-0.941916	2.16058	1.10415	-3.21701	1.57673	1.074	-2.07946	C	T	4	166	14
	X	6046874	Ca-alpha1T	FBgn0029846	intergenic	Ca-alpha1T-in		0.0239521	0.0198447	6.36188e-06	0.000131007	0.999318	1.05672	-0.941916	2.1662	1.1154	-3.21701	1.58276	1.08606	-2.07946	G	A	4	167	9
	X	6053033	Ca-alpha1T	FBgn0029846	intergenic	Ca-alpha1T-in		0.0240964	0.0204844	6.69767e-06	0.000136219	0.993699	1.04548	-0.941916	2.16009	1.10316	-3.21701	1.57689	1.07432	-2.07946	C	T	4	166	11
	X	6060408	Ca-alpha1T	FBgn0029846	intergenic	Ca-alpha1T-in		0.0299401	0.00369073	3.59391e-06	2.67891e-05	1.11253	1.07547	-1.14958	1.99173	1.13089	-2.85256	1.55213	1.10318	-2.00107	T	C	5	167	11
	X	6073894	Ca-alpha1T	FBgn0029846	intergenic	Ca-alpha1T-in		0.0239521	0.0198447	6.36188e-06	0.000131007	0.999318	1.05672	-0.941916	2.1662	1.1154	-3.21701	1.58276	1.08606	-2.07946	A	G	4	167	11
	X	6148601	Rbcn-3A	FBgn0023458	intergenic	Rbcn-3A-in		0.0242424	0.0204848	7.1123e-06	0.00014203	1.00037	1.05883	-0.941916	2.16811	1.11921	-3.21701	1.58424	1.08902	-2.07946	C	T	4	165	9
	X	6165836	Spt6	FBgn0028982	missense	Spt6-cds		0.0242424	0.0208493	7.40204e-06	0.000146664	0.993369	1.04482	-0.941916	2.15979	1.10257	-3.21701	1.57658	1.07369	-2.07946	C	A	4	165	11
	X	6225286	CG42240	FBgn0250869	missense	CG42240-PA		0.0429448	0.0402284	2.95311e-06	0.000164473	0.676568	1.08805	-0.265085	1.71701	1.16344	-2.27058	1.19679	1.12574	-1.26783	C	A	7	163	10
	X	6225334	CG42240	FBgn0250869	missense	CG42240-PA		0.0440252	0.0481389	3.01815e-06	0.000180001	0.64008	1.01508	-0.265085	1.68787	1.10515	-2.27058	1.16397	1.06012	-1.26783	T	C	7	159	8
	X	6226568	CG42240	FBgn0250869	UTR	CG42240-u3		0.0419162	0.0426644	2.73935e-06	0.000168213	0.664835	1.06458	-0.265085	1.7129	1.15522	-2.27058	1.18887	1.1099	-1.26783	G	T	7	167	9
	X	6233638	CG3842	FBgn0029866	intronic	CG3842-in		0.0419162	0.0426644	2.73935e-06	0.000168213	0.664835	1.06458	-0.265085	1.7129	1.15522	-2.27058	1.18887	1.1099	-1.26783	T	A	7	167	12
	X	6268079	CG33664	FBgn0053664	intergenic		-10174	0.0359281	0.00540713	1.0751e-06	1.92339e-05	0.977048	1.07906	-0.87504	1.91318	1.1491	-2.67727	1.44512	1.11408	-1.77615	T	C	6	167	17
	X	6268079	PpV	FBgn0003139	intergenic		1205	0.0359281	0.00540713	1.0751e-06	1.92339e-05	0.977048	1.07906	-0.87504	1.91318	1.1491	-2.67727	1.44512	1.11408	-1.77615	T	C	6	167	17
	X	6298205	CG33668	FBgn0053668	intergenic		-14645	0.0301205	0.016843	2.82968e-06	7.73017e-05	0.920948	1.05685	-0.785049	2.0074	1.11755	-2.89726	1.46417	1.0872	-1.84115	A	C	5	166	12
	X	6298205	CG33669	FBgn0053669	intergenic		4072	0.0301205	0.016843	2.82968e-06	7.73017e-05	0.920948	1.05685	-0.785049	2.0074	1.11755	-2.89726	1.46417	1.0872	-1.84115	A	C	5	166	12
	X	6299731	CG33668	FBgn0053668	intergenic		-13119	0.111801	0.094245	9.47191e-06	0.000604859	0.355456	1.04986	0.338943	1.06544	1.23914	-0.891742	0.710449	1.1445	-0.276399	T	C	18	161	7
	X	6299731	CG33669	FBgn0053669	intergenic		5598	0.111801	0.094245	9.47191e-06	0.000604859	0.355456	1.04986	0.338943	1.06544	1.23914	-0.891742	0.710449	1.1445	-0.276399	T	C	18	161	7
	X	6306223	CG33668	FBgn0053668	intergenic		-6627	0.0254777	0.0134716	6.7585e-06	9.34282e-05	1.03214	1.12236	-0.941916	2.18877	1.16052	-3.21701	1.61045	1.14144	-2.07946	T	G	4	157	14
	X	6306223	CG33669	FBgn0053669	intergenic		12090	0.0254777	0.0134716	6.7585e-06	9.34282e-05	1.03214	1.12236	-0.941916	2.18877	1.16052	-3.21701	1.61045	1.14144	-2.07946	T	G	4	157	14
	X	6317809	CG33668	FBgn0053668	intergenic		4342	0.0239521	0.0198447	6.36188e-06	0.000131007	0.999318	1.05672	-0.941916	2.1662	1.1154	-3.21701	1.58276	1.08606	-2.07946	T	C	4	167	14
	X	6317809	CG42340	FBgn0259242	intergenic		-41435	0.0239521	0.0198447	6.36188e-06	0.000131007	0.999318	1.05672	-0.941916	2.1662	1.1154	-3.21701	1.58276	1.08606	-2.07946	T	C	4	167	14
	X	6357900	CG33668	FBgn0053668	intergenic		44433	0.0239521	0.0198447	6.36188e-06	0.000131007	0.999318	1.05672	-0.941916	2.1662	1.1154	-3.21701	1.58276	1.08606	-2.07946	A	G	4	167	13
	X	6357900	CG42340	FBgn0259242	intergenic		-1344	0.0239521	0.0198447	6.36188e-06	0.000131007	0.999318	1.05672	-0.941916	2.1662	1.1154	-3.21701	1.58276	1.08606	-2.07946	A	G	4	167	13
	X	6366424	CG33666	FBgn0053666	intergenic		-3935	0.0289855	0.0159084	7.16228e-06	0.000121179	1.0274	1.11289	-0.941916	2.15497	1.09293	-3.21701	1.59119	1.10291	-2.07946	G	A	4	138	3
	X	6366424	CG33667	FBgn0053667	intergenic		13	0.0289855	0.0159084	7.16228e-06	0.000121179	1.0274	1.11289	-0.941916	2.15497	1.09293	-3.21701	1.59119	1.10291	-2.07946	G	A	4	138	3
	X	6366424	CG42340	FBgn0259242	synonymous	CG42340-in		0.0289855	0.0159084	7.16228e-06	0.000121179	1.0274	1.11289	-0.941916	2.15497	1.09293	-3.21701	1.59119	1.10291	-2.07946	G	A	4	138	3
	X	6368475	CG33666	FBgn0053666	intergenic		-1884	0.0242424	0.0201176	5.75227e-06	0.000125347	0.997317	1.05272	-0.941916	2.17191	1.12681	-3.21701	1.58461	1.08976	-2.07946	C	T	4	165	10
	X	6368475	CG33667	FBgn0053667	intergenic		2064	0.0242424	0.0201176	5.75227e-06	0.000125347	0.997317	1.05272	-0.941916	2.17191	1.12681	-3.21701	1.58461	1.08976	-2.07946	C	T	4	165	10
	X	6368475	CG42340	FBgn0259242	intronic	CG42340-in		0.0242424	0.0201176	5.75227e-06	0.000125347	0.997317	1.05272	-0.941916	2.17191	1.12681	-3.21701	1.58461	1.08976	-2.07946	C	T	4	165	10
	X	6368476	CG33666	FBgn0053666	intergenic		-1883	0.0242424	0.0201176	5.75227e-06	0.000125347	0.997317	1.05272	-0.941916	2.17191	1.12681	-3.21701	1.58461	1.08976	-2.07946	C	T	4	165	11
	X	6368476	CG33667	FBgn0053667	intergenic		2065	0.0242424	0.0201176	5.75227e-06	0.000125347	0.997317	1.05272	-0.941916	2.17191	1.12681	-3.21701	1.58461	1.08976	-2.07946	C	T	4	165	11
	X	6368476	CG42340	FBgn0259242	intronic	CG42340-in		0.0242424	0.0201176	5.75227e-06	0.000125347	0.997317	1.05272	-0.941916	2.17191	1.12681	-3.21701	1.58461	1.08976	-2.07946	C	T	4	165	11
	X	8290051	CG1387	FBgn0030033	intergenic		6514	0.257669	0.0146006	7.8109e-06	9.7676e-05	0.357849	1.14319	0.427497	0.740709	1.32989	-0.151523	0.549279	1.23654	0.137987	A	T	42	163	8
	X	8290051	CG15345	FBgn0040928	intergenic		-1138	0.257669	0.0146006	7.8109e-06	9.7676e-05	0.357849	1.14319	0.427497	0.740709	1.32989	-0.151523	0.549279	1.23654	0.137987	A	T	42	163	8
	X	8587312	CG11294	FBgn0030058	missense	CG11294-cds		0.0239521	0.00359316	2.33639e-06	2.09652e-05	1.24351	1.06842	-1.41859	2.25952	1.11987	-3.39917	1.75151	1.09414	-2.40888	C	T	4	167	10
	X	8735698	CG12075	FBgn0030065	intergenic		-22448	0.189781	0.25579	4.61052e-06	0.00124278	0.219163	1.158	0.719675	0.977217	1.37531	-0.579125	0.59819	1.26666	0.070275	T	C	26	137	4
	X	8735698	Lim1	FBgn0026411	intergenic		35890	0.189781	0.25579	4.61052e-06	0.00124278	0.219163	1.158	0.719675	0.977217	1.37531	-0.579125	0.59819	1.26666	0.070275	T	C	26	137	4
	X	8760326	CG12075	FBgn0030065	intronic	CG12075-in		0.0242424	0.0630364	6.95371e-06	0.000364741	0.802729	1.04524	-0.560221	2.16601	1.10808	-3.22394	1.48437	1.07666	-1.89208	C	T	4	165	8
	X	8760975	CG12075	FBgn0030065	intronic	CG12075-in		0.0299401	0.0129837	3.47261e-06	6.9081e-05	0.955135	1.06604	-0.844227	1.99458	1.13106	-2.8581	1.47486	1.09855	-1.85117	G	A	5	167	12
	X	8779412	Moe	FBgn0011661	intronic	Moe-in		0.0299401	0.0777342	3.84914e-06	0.000340495	0.681368	1.04965	-0.313086	1.98601	1.13055	-2.84146	1.33369	1.0901	-1.57727	C	T	5	167	14
	X	12560683	CR33963	FBgn0053963	intergenic		6018	0.0384615	0.275861	2.51439e-06	0.00100126	0.38329	1.07913	0.312554	1.85693	1.12995	-2.58392	1.12011	1.10454	-1.13568	A	T	6	156	5
	X	12560683	Smr	FBgn0024308	intergenic		-19348	0.0384615	0.275861	2.51439e-06	0.00100126	0.38329	1.07913	0.312554	1.85693	1.12995	-2.58392	1.12011	1.10454	-1.13568	A	T	6	156	5
	X	12560683	Tis11	FBgn0011837	intronic	Tis11-in		0.0384615	0.275861	2.51439e-06	0.00100126	0.38329	1.07913	0.312554	1.85693	1.12995	-2.58392	1.12011	1.10454	-1.13568	A	T	6	156	5
	X	14518546	NetA	FBgn0015773	intronic	NetA-in		0.164384	3.06181e-05	3.05703e-05	3.85171e-06	-0.752998	0.765099	2.2711	-0.800404	0.827477	2.42829	-0.776701	0.796288	2.34969	T	A	24	146	3
	X	14518553	NetA	FBgn0015773	intronic	NetA-in		0.223881	1.3057e-06	5.85503e-05	1.5144e-06	-0.821047	0.826699	2.46879	-0.75735	0.808312	2.32301	-0.789199	0.817506	2.3959	T	A	30	134	2
	X	14518554	NetA	FBgn0015773	intronic	NetA-in		0.165354	7.59341e-06	0.00526933	8.64356e-05	-0.858784	0.837845	2.55541	-0.604858	0.895304	2.10502	-0.731821	0.866575	2.33022	G	A	21	127	2
	X	14652453	CG15890	FBgn0030576	synonymous	CG15890:4		0.137725	0.00266267	5.92461e-07	8.21772e-06	0.568766	1.16552	0.0279834	1.05607	1.30252	-0.809625	0.81242	1.23402	-0.390821	G	A	23	167	10
	X	15621665	CG8184	FBgn0030674	missense	CG8184:12		0.030303	0.262651	9.44371e-06	0.00171237	0.433967	1.05437	0.186434	1.90864	1.15071	-2.66656	1.1713	1.10254	-1.24006	G	A	5	165	13
	X	15719878	CG8509	FBgn0030696	intergenic		14898	0.0709677	0.174431	3.96171e-06	0.000733812	0.364058	1.05953	0.331414	1.37641	1.1593	-1.59352	0.870234	1.10942	-0.631053	A	T	11	155	5
	X	15719878	Chc	FBgn0000319	intergenic		-2141	0.0709677	0.174431	3.96171e-06	0.000733812	0.364058	1.05953	0.331414	1.37641	1.1593	-1.59352	0.870234	1.10942	-0.631053	A	T	11	155	5
	X	16133070	disco	FBgn0000459	intergenic		22303	0.251572	6.08236e-05	1.01855e-05	2.91948e-06	0.611017	1.35172	0.129686	0.762574	1.42166	-0.103493	0.686795	1.38669	0.0130969	G	T	40	159	6
	X	16133070	snRNA:U5:14B	FBgn0003933	intergenic		-14971	0.251572	6.08236e-05	1.01855e-05	2.91948e-06	0.611017	1.35172	0.129686	0.762574	1.42166	-0.103493	0.686795	1.38669	0.0130969	G	T	40	159	6
	X	16776237	CG4872	FBgn0030799	synonymous	CG4872-cds		0.481928	0.00386162	5.26621e-06	3.39579e-05	-0.375553	0.666732	1.41784	-0.672094	0.367444	1.71163	-0.523824	0.517088	1.56473	T	C	80	166	14
	X	17428694	CG12432	FBgn0263706	intergenic		43	0.0848485	0.293688	1.55816e-06	0.00092032	0.248868	1.0248	0.527068	1.26643	1.20523	-1.32764	0.757651	1.11502	-0.400285	A	G	14	165	7
	X	17428694	ppk23	FBgn0030844	intergenic		-32125	0.0848485	0.293688	1.55816e-06	0.00092032	0.248868	1.0248	0.527068	1.26643	1.20523	-1.32764	0.757651	1.11502	-0.400285	A	G	14	165	7
	X	17612674	CG42684	FBgn0261570	intronic	CG42684-in		0.0421687	0.0769475	9.50606e-06	0.00050424	0.581609	1.06635	-0.0968705	1.62488	1.15808	-2.09169	1.10325	1.11222	-1.09428	C	A	7	166	10
	X	17614229	CG42684	FBgn0261570	intronic	CG42684-in		0.0419162	0.0789848	9.98266e-06	0.000530899	0.577048	1.05722	-0.0968705	1.61954	1.1474	-2.09169	1.09829	1.10231	-1.09428	T	G	7	167	16
	X	17614267	CG42684	FBgn0261570	intronic	CG42684-in		0.0419162	0.0789848	9.98266e-06	0.000530899	0.577048	1.05722	-0.0968705	1.61954	1.1474	-2.09169	1.09829	1.10231	-1.09428	T	C	7	167	14
	X	17615062	CG42684	FBgn0261570	intronic	CG42684-in		0.0419162	0.0789848	9.98266e-06	0.000530899	0.577048	1.05722	-0.0968705	1.61954	1.1474	-2.09169	1.09829	1.10231	-1.09428	A	G	7	167	14
	X	17616064	CG42684	FBgn0261570	intronic	CG42684-in		0.0658683	0.216018	9.30021e-06	0.00138972	0.329115	1.05221	0.393977	1.31267	1.18455	-1.44078	0.820892	1.11838	-0.523404	C	G	11	167	13
	X	17618081	CG42684	FBgn0261570	intronic	CG42684-in		0.0390625	0.0303405	2.72502e-06	0.000126115	0.826811	1.08546	-0.568164	2.07494	1.16454	-2.98534	1.45088	1.125	-1.77675	A	G	5	128	2
	X	17618326	CG42684	FBgn0261570	intronic	CG42684-in		0.0301205	0.0361707	1.67324e-06	0.000115579	0.807768	1.04737	-0.568164	2.06021	1.13508	-2.98534	1.43399	1.09123	-1.77675	C	T	5	166	11
	X	17619599	CG42684	FBgn0261570	intronic	CG42684-in		0.0357143	0.0537232	3.04997e-06	0.000263867	0.78387	0.999577	-0.568164	2.02719	1.06904	-2.98534	1.40553	1.03431	-1.77675	C	T	5	140	3
	X	17622797	CG42684	FBgn0261570	intronic	CG42684-in		0.0361446	0.303388	3.6725e-07	0.000537265	0.360989	1.01256	0.290586	1.97895	1.13596	-2.82194	1.16997	1.07426	-1.26568	T	A	6	166	9
	X	17710884	CG12986	FBgn0030868	intergenic		-2387	0.0240964	0.0933231	2.41754e-06	0.00033003	0.722899	1.03355	-0.412247	2.26299	1.12003	-3.40595	1.49295	1.07679	-1.9091	T	A	4	166	12
	X	17710884	OdsH	FBgn0026058	intergenic		2863	0.0240964	0.0933231	2.41754e-06	0.00033003	0.722899	1.03355	-0.412247	2.26299	1.12003	-3.40595	1.49295	1.07679	-1.9091	T	A	4	166	12
	X	17714860	CG12986	FBgn0030868	intergenic		1212	0.0240964	0.0933231	2.41754e-06	0.00033003	0.722899	1.03355	-0.412247	2.26299	1.12003	-3.40595	1.49295	1.07679	-1.9091	C	T	4	166	11
	X	17714860	Socs16D	FBgn0030869	intergenic		-1370	0.0240964	0.0933231	2.41754e-06	0.00033003	0.722899	1.03355	-0.412247	2.26299	1.12003	-3.40595	1.49295	1.07679	-1.9091	C	T	4	166	11
	X	17901886	CG12672	FBgn0030886	intergenic		361	0.0273973	0.0986455	1.04384e-06	0.000211943	0.685779	0.959311	-0.412247	2.20043	0.994904	-3.40595	1.4431	0.977108	-1.9091	G	T	4	146	5
	X	17901886	CG6867	FBgn0030887	intergenic		-16018	0.0273973	0.0986455	1.04384e-06	0.000211943	0.685779	0.959311	-0.412247	2.20043	0.994904	-3.40595	1.4431	0.977108	-1.9091	G	T	4	146	5
	X	17901886	Sh	FBgn0003380	intronic	Sh-in		0.0273973	0.0986455	1.04384e-06	0.000211943	0.685779	0.959311	-0.412247	2.20043	0.994904	-3.40595	1.4431	0.977108	-1.9091	G	T	4	146	5
	X	17902667	CG12672	FBgn0030886	intergenic		1142	0.0243902	0.0929308	2.81225e-06	0.000354672	0.72706	1.04187	-0.412247	2.2593	1.11264	-3.40595	1.49318	1.07726	-1.9091	A	G	4	164	11
	X	17902667	CG6867	FBgn0030887	intergenic		-15237	0.0243902	0.0929308	2.81225e-06	0.000354672	0.72706	1.04187	-0.412247	2.2593	1.11264	-3.40595	1.49318	1.07726	-1.9091	A	G	4	164	11
	X	17902667	Sh	FBgn0003380	intronic	Sh-in		0.0243902	0.0929308	2.81225e-06	0.000354672	0.72706	1.04187	-0.412247	2.2593	1.11264	-3.40595	1.49318	1.07726	-1.9091	A	G	4	164	11
	X	18182329	os	FBgn0004956	intergenic		-17048	0.0915493	0.00740372	6.69634e-06	5.77946e-05	0.623397	1.15366	-0.0931284	1.25304	1.2269	-1.27918	0.938217	1.19028	-0.686153	C	A	13	142	5
	X	18182329	upd3	FBgn0053542	intergenic		3697	0.0915493	0.00740372	6.69634e-06	5.77946e-05	0.623397	1.15366	-0.0931284	1.25304	1.2269	-1.27918	0.938217	1.19028	-0.686153	C	A	13	142	5
	X	18182352	os	FBgn0004956	intergenic		-17025	0.0542636	0.0386198	2.21801e-06	0.000112764	0.649605	1.17973	-0.119475	1.78931	1.24506	-2.33356	1.21946	1.2124	-1.22652	G	A	7	129	4
	X	18182352	upd3	FBgn0053542	intergenic		3720	0.0542636	0.0386198	2.21801e-06	0.000112764	0.649605	1.17973	-0.119475	1.78931	1.24506	-2.33356	1.21946	1.2124	-1.22652	G	A	7	129	4
	X	18182353	os	FBgn0004956	intergenic		-17024	0.0538462	0.0412483	1.64482e-06	0.000109332	0.638513	1.15755	-0.119475	1.79254	1.25152	-2.33356	1.21552	1.20453	-1.22652	C	A	7	130	4
	X	18182353	upd3	FBgn0053542	intergenic		3721	0.0538462	0.0412483	1.64482e-06	0.000109332	0.638513	1.15755	-0.119475	1.79254	1.25152	-2.33356	1.21552	1.20453	-1.22652	C	A	7	130	4
	X	18182356	os	FBgn0004956	intergenic		-17021	0.0534351	0.0330682	1.89065e-06	9.02422e-05	0.653216	1.18696	-0.119475	1.78396	1.23437	-2.33356	1.21859	1.21066	-1.22652	T	C	7	131	4
	X	18182356	upd3	FBgn0053542	intergenic		3724	0.0534351	0.0330682	1.89065e-06	9.02422e-05	0.653216	1.18696	-0.119475	1.78396	1.23437	-2.33356	1.21859	1.21066	-1.22652	T	C	7	131	4
	X	18249205	CG6123	FBgn0030913	intronic	CG6123-in		0.0555556	0.0818904	5.7899e-06	0.000355953	0.523792	1.07114	0.0235519	1.59695	1.16744	-2.02647	1.06037	1.11929	-1.00146	T	A	8	144	4
	X	19342749	kek5	FBgn0031016	intronic	kek5-in		0.180723	0.0635076	1.60451e-06	0.000192287	0.319188	1.1227	0.484323	0.915521	1.34994	-0.481099	0.617355	1.23632	0.00161204	T	C	30	166	11
	X	21045902	CG14579	FBgn0031163	intergenic		-18378	0.0268456	0.136956	5.50384e-06	0.000663583	0.638013	1.07918	-0.196846	2.24616	1.16432	-3.328	1.44209	1.12175	-1.76242	C	A	4	149	10
	X	21045902	CG32511	FBgn0052511	intergenic		17810	0.0268456	0.136956	5.50384e-06	0.000663583	0.638013	1.07918	-0.196846	2.24616	1.16432	-3.328	1.44209	1.12175	-1.76242	C	A	4	149	10
Negative	2L	1019931	ia2	FBgn0031294	intronic	ia2-in		0.037037	2.0283e-05	0.000513975	5.31487e-06	-4.59157	0.803237	9.98637	-4.20435	0.6329	9.04161	-4.39796	0.718069	9.51399	G	T	6	162	12
Geotaxis	2L	1055671	S	FBgn0003310	intronic	S-in		0.39375	5.8074e-06	0.364789	0.00262575	-1.90252	-0.561908	3.24313	-0.44045	0.575257	1.45616	-1.17148	0.00667432	2.34964	C	A	63	160	15
Sensitivity	2L	2280684	CG43099	FBgn0262545	intergenic	CG43099-PA		0.0361446	0.00195955	6.92059e-07	1.53024e-06	-3.41667	0.760156	7.5935	-5.91969	0.532758	12.3721	-4.66818	0.646457	9.98281	T	C	6	166	20
	2L	4671228	CG11929	FBgn0031620	intergenic		-11449	0.0552147	0.0745821	9.29688e-07	6.36381e-05	-1.62016	0.81443	4.05476	-4.79549	0.382988	9.97396	-3.20783	0.598709	7.01436	T	A	9	163	15
	2L	4671228	CG3355	FBgn0031619	intergenic		18351	0.0552147	0.0745821	9.29688e-07	6.36381e-05	-1.62016	0.81443	4.05476	-4.79549	0.382988	9.97396	-3.20783	0.598709	7.01436	T	A	9	163	15
	2L	4672764	CG11929	FBgn0031620	intergenic		-9913	0.0426829	0.016856	2.17825e-07	6.1279e-06	-2.44364	0.821098	5.70838	-5.74989	0.442213	11.942	-4.09676	0.631655	8.82518	C	T	7	164	15
	2L	4672764	CG3355	FBgn0031619	intergenic		19887	0.0426829	0.016856	2.17825e-07	6.1279e-06	-2.44364	0.821098	5.70838	-5.74989	0.442213	11.942	-4.09676	0.631655	8.82518	C	T	7	164	15
	2L	4672769	CG11929	FBgn0031620	intergenic		-9908	0.0426829	0.016856	2.17825e-07	6.1279e-06	-2.44364	0.821098	5.70838	-5.74989	0.442213	11.942	-4.09676	0.631655	8.82518	G	A	7	164	15
	2L	4672769	CG3355	FBgn0031619	intergenic		19892	0.0426829	0.016856	2.17825e-07	6.1279e-06	-2.44364	0.821098	5.70838	-5.74989	0.442213	11.942	-4.09676	0.631655	8.82518	G	A	7	164	15
	2L	6895605	Nha1	FBgn0031865	intergenic		25218	0.0301205	0.00085077	1.30246e-05	4.94377e-06	-3.99694	0.703171	8.69705	-5.7311	0.603729	12.0659	-4.86402	0.65345	10.3815	G	A	5	166	14
	2L	6895605	neuroligin	FBgn0031866	intergenic		-1225	0.0301205	0.00085077	1.30246e-05	4.94377e-06	-3.99694	0.703171	8.69705	-5.7311	0.603729	12.0659	-4.86402	0.65345	10.3815	G	A	5	166	14
	2L	6896547	Nha1	FBgn0031865	intergenic		26160	0.0299401	0.000929974	1.21089e-05	4.91088e-06	-3.97527	0.746507	8.69705	-5.73514	0.595645	12.0659	-4.85521	0.671076	10.3815	A	G	5	167	16
	2L	6896547	neuroligin	FBgn0031866	intergenic		-283	0.0299401	0.000929974	1.21089e-05	4.91088e-06	-3.97527	0.746507	8.69705	-5.73514	0.595645	12.0659	-4.85521	0.671076	10.3815	A	G	5	167	16
	2L	6896593	Nha1	FBgn0031865	intergenic		26206	0.030303	0.00102332	1.19841e-05	5.46312e-06	-3.96507	0.766909	8.69705	-5.72244	0.621049	12.0659	-4.84375	0.693979	10.3815	C	A	5	165	12
	2L	6896593	neuroligin	FBgn0031866	intergenic		-237	0.030303	0.00102332	1.19841e-05	5.46312e-06	-3.96507	0.766909	8.69705	-5.72244	0.621049	12.0659	-4.84375	0.693979	10.3815	C	A	5	165	12
	2L	6896608	Nha1	FBgn0031865	intergenic		26221	0.0301205	0.000977712	1.18269e-05	5.14789e-06	-3.96871	0.75962	8.69705	-5.74946	0.567008	12.0659	-4.85909	0.663314	10.3815	C	T	5	166	12
	2L	6896608	neuroligin	FBgn0031866	intergenic		-222	0.0301205	0.000977712	1.18269e-05	5.14789e-06	-3.96871	0.75962	8.69705	-5.74946	0.567008	12.0659	-4.85909	0.663314	10.3815	C	T	5	166	12
	2L	6896652	Nha1	FBgn0031865	intergenic		26265	0.0299401	0.000929974	1.21089e-05	4.91088e-06	-3.97527	0.746507	8.69705	-5.73514	0.595645	12.0659	-4.85521	0.671076	10.3815	A	T	5	167	14
	2L	6896652	neuroligin	FBgn0031866	intergenic		-178	0.0299401	0.000929974	1.21089e-05	4.91088e-06	-3.97527	0.746507	8.69705	-5.73514	0.595645	12.0659	-4.85521	0.671076	10.3815	A	T	5	167	14
	2L	6940306	CG18304	FBgn0031869	intronic	CG18304-in		0.0555556	4.68021e-05	5.79149e-06	3.52192e-07	-3.83145	0.919206	8.5821	-5.1036	0.551372	10.7586	-4.46752	0.735289	9.67034	A	T	7	126	3
	2L	6940307	CG18304	FBgn0031869	intronic	CG18304-in		0.0487805	0.00012778	8.30333e-06	8.85039e-07	-3.89034	0.848476	8.62915	-5.40404	0.526395	11.3345	-4.64719	0.687435	9.98181	C	T	6	123	3
	2L	6949631	Gas41	FBgn0031873	synonymous	Gas41-cds		0.030303	0.000995231	1.33874e-05	5.36072e-06	-3.93858	0.819899	8.69705	-5.72651	0.612909	12.0659	-4.83254	0.716404	10.3815	T	A	5	165	21
	2L	6951399	SA	FBgn0020616	synonymous	SA:4		0.0301205	0.000979697	1.24978e-05	5.28165e-06	-3.96603	0.764986	8.69705	-5.74194	0.582051	12.0659	-4.85398	0.673518	10.3815	G	A	5	166	22
	2L	6951543	SA	FBgn0020616	synonymous	SA:4		0.0301205	0.000979697	1.24978e-05	5.28165e-06	-3.96603	0.764986	8.69705	-5.74194	0.582051	12.0659	-4.85398	0.673518	10.3815	T	G	5	166	23
	2L	6952267	SA	FBgn0020616	synonymous	SA:6		0.0301205	0.000979697	1.24978e-05	5.28165e-06	-3.96603	0.764986	8.69705	-5.74194	0.582051	12.0659	-4.85398	0.673518	10.3815	A	C	5	166	23
	2L	6952962	SA	FBgn0020616	intronic	SA-in		0.0301205	0.000979697	1.24978e-05	5.28165e-06	-3.96603	0.764986	8.69705	-5.74194	0.582051	12.0659	-4.85398	0.673518	10.3815	A	C	5	166	27
	2L	6952967	SA	FBgn0020616	intronic	SA-in		0.0301205	0.000979697	1.24978e-05	5.28165e-06	-3.96603	0.764986	8.69705	-5.74194	0.582051	12.0659	-4.85398	0.673518	10.3815	A	G	5	166	28
	2L	6953002	SA	FBgn0020616	intronic	SA-in		0.0301205	0.000979697	1.24978e-05	5.28165e-06	-3.96603	0.764986	8.69705	-5.74194	0.582051	12.0659	-4.85398	0.673518	10.3815	G	C	5	166	24
	2L	6953025	SA	FBgn0020616	synonymous	SA:7		0.0301205	0.000979697	1.24978e-05	5.28165e-06	-3.96603	0.764986	8.69705	-5.74194	0.582051	12.0659	-4.85398	0.673518	10.3815	C	T	5	166	21
	2L	6953073	SA	FBgn0020616	synonymous	SA:7		0.0301205	0.000979697	1.24978e-05	5.28165e-06	-3.96603	0.764986	8.69705	-5.74194	0.582051	12.0659	-4.85398	0.673518	10.3815	T	G	5	166	25
	2L	6953595	SA	FBgn0020616	synonymous	SA:8		0.0301205	0.000979697	1.24978e-05	5.28165e-06	-3.96603	0.764986	8.69705	-5.74194	0.582051	12.0659	-4.85398	0.673518	10.3815	G	A	5	166	21
	2L	6953741	SA	FBgn0020616	intronic	SA-in		0.030303	0.000971068	1.22919e-05	5.13205e-06	-3.97677	0.743509	8.69705	-5.75556	0.554807	12.0659	-4.86616	0.649158	10.3815	A	T	5	165	19
	2L	6954357	SA	FBgn0020616	intronic	SA-in		0.0301205	0.000979697	1.24978e-05	5.28165e-06	-3.96603	0.764986	8.69705	-5.74194	0.582051	12.0659	-4.85398	0.673518	10.3815	A	C	5	166	18
	2L	6956982	CG13775	FBgn0031874	intergenic		110	0.0301205	0.000979697	1.24978e-05	5.28165e-06	-3.96603	0.764986	8.69705	-5.74194	0.582051	12.0659	-4.85398	0.673518	10.3815	G	A	5	166	15
	2L	6956982	CG3430	FBgn0031875	intergenic		-28	0.0301205	0.000979697	1.24978e-05	5.28165e-06	-3.96603	0.764986	8.69705	-5.74194	0.582051	12.0659	-4.85398	0.673518	10.3815	G	A	5	166	15
	2L	6957212	CG3430	FBgn0031875	missense	CG3430-cds		0.0301205	0.000979697	1.24978e-05	5.28165e-06	-3.96603	0.764986	8.69705	-5.74194	0.582051	12.0659	-4.85398	0.673518	10.3815	C	A	5	166	22
	2L	6958307	CG3430	FBgn0031875	intronic	CG3430-in		0.030303	0.00103002	1.22047e-05	5.53693e-06	-3.95938	0.778296	8.69705	-5.75639	0.55315	12.0659	-4.85788	0.665723	10.3815	A	T	5	165	21
	2L	6958559	CG3430	FBgn0031875	synonymous	CG3430:2		0.0301205	0.000979697	1.24978e-05	5.28165e-06	-3.96603	0.764986	8.69705	-5.74194	0.582051	12.0659	-4.85398	0.673518	10.3815	C	A	5	166	20
	2L	6958603	CG3430	FBgn0031875	intronic	CG3430-in		0.0301205	0.000979697	1.24978e-05	5.28165e-06	-3.96603	0.764986	8.69705	-5.74194	0.582051	12.0659	-4.85398	0.673518	10.3815	T	A	5	166	17
	2L	6959935	Atac1	FBgn0031876	missense	Atac1-PA		0.0301205	0.000979697	1.24978e-05	5.28165e-06	-3.96603	0.764986	8.69705	-5.74194	0.582051	12.0659	-4.85398	0.673518	10.3815	G	T	5	166	19
	2L	6961993	sip2	FBgn0031878	missense	sip2-cds		0.0301205	0.000979697	1.24978e-05	5.28165e-06	-3.96603	0.764986	8.69705	-5.74194	0.582051	12.0659	-4.85398	0.673518	10.3815	G	T	5	166	21
	2L	6962165	sip2	FBgn0031878	synonymous	sip2-cds		0.0301205	0.000979697	1.24978e-05	5.28165e-06	-3.96603	0.764986	8.69705	-5.74194	0.582051	12.0659	-4.85398	0.673518	10.3815	G	A	5	166	23
	2L	6962222	sip2	FBgn0031878	missense	sip2-cds		0.0301205	0.000979697	1.24978e-05	5.28165e-06	-3.96603	0.764986	8.69705	-5.74194	0.582051	12.0659	-4.85398	0.673518	10.3815	G	A	5	166	18
	2L	6964128	Coprox	FBgn0021944	intergenic		-262	0.030303	0.00102612	1.29215e-05	5.6214e-06	-3.962	0.773052	8.69705	-5.74851	0.568906	12.0659	-4.85525	0.670979	10.3815	A	T	5	165	12
	2L	6964128	sip2	FBgn0031878	intergenic		55	0.030303	0.00102612	1.29215e-05	5.6214e-06	-3.962	0.773052	8.69705	-5.74851	0.568906	12.0659	-4.85525	0.670979	10.3815	A	T	5	165	12
	2L	6964747	Coprox	FBgn0021944	missense	Coprox-PA		0.0248447	0.000146167	1.57076e-06	2.87837e-07	-5.08788	0.664579	10.8403	-7.06248	0.49759	14.6226	-6.07518	0.581085	12.7314	G	A	4	161	13
	2L	6964932	Coprox	FBgn0021944	synonymous	Coprox-PA		0.0246914	0.000170746	1.77671e-06	3.73529e-07	-5.05562	0.729095	10.8403	-7.0342	0.554161	14.6226	-6.04491	0.641628	12.7314	C	T	4	162	12
	2L	6966057	Coprox	FBgn0021944	intergenic		245	0.0367647	0.000875187	2.21925e-05	5.70595e-06	-3.86963	0.957794	8.69705	-5.72405	0.617827	12.0659	-4.79684	0.787811	10.3815	T	A	5	136	7
	2L	6966057	smt3	FBgn0026170	intergenic		-719	0.0367647	0.000875187	2.21925e-05	5.70595e-06	-3.86963	0.957794	8.69705	-5.72405	0.617827	12.0659	-4.79684	0.787811	10.3815	T	A	5	136	7
	2L	6966076	Coprox	FBgn0021944	intergenic		264	0.0340136	0.000794708	2.29948e-05	5.2503e-06	-3.85384	0.989371	8.69705	-5.63441	0.797095	12.0659	-4.74413	0.893233	10.3815	T	A	5	147	6
	2L	6966076	smt3	FBgn0026170	intergenic		-700	0.0340136	0.000794708	2.29948e-05	5.2503e-06	-3.85384	0.989371	8.69705	-5.63441	0.797095	12.0659	-4.74413	0.893233	10.3815	T	A	5	147	6
	2L	6966110	Coprox	FBgn0021944	intergenic		298	0.0333333	0.000685485	1.50266e-05	4.47949e-06	-3.98114	0.734765	8.69705	-5.77768	0.510562	12.0659	-4.87941	0.622663	10.3815	A	T	5	150	6
	2L	6966110	smt3	FBgn0026170	intergenic		-666	0.0333333	0.000685485	1.50266e-05	4.47949e-06	-3.98114	0.734765	8.69705	-5.77768	0.510562	12.0659	-4.87941	0.622663	10.3815	A	T	5	150	6
	2L	6967572	smt3	FBgn0026170	UTR	smt3-u5		0.0301205	0.000979697	1.24978e-05	5.28165e-06	-3.96603	0.764986	8.69705	-5.74194	0.582051	12.0659	-4.85398	0.673518	10.3815	G	C	5	166	17
	2L	6967647	smt3	FBgn0026170	intergenic		54	0.0301205	0.000979697	1.24978e-05	5.28165e-06	-3.96603	0.764986	8.69705	-5.74194	0.582051	12.0659	-4.85398	0.673518	10.3815	T	A	5	166	15
	2L	6967647	snRNP-U1-70K	FBgn0016978	intergenic		-2178	0.0301205	0.000979697	1.24978e-05	5.28165e-06	-3.96603	0.764986	8.69705	-5.74194	0.582051	12.0659	-4.85398	0.673518	10.3815	T	A	5	166	15
	2L	6968170	smt3	FBgn0026170	intergenic		577	0.030303	0.00103055	1.34874e-05	5.70942e-06	-3.95146	0.794134	8.69705	-5.73551	0.594899	12.0659	-4.84349	0.694516	10.3815	G	T	5	165	13
	2L	6968170	snRNP-U1-70K	FBgn0016978	intergenic		-1655	0.030303	0.00103055	1.34874e-05	5.70942e-06	-3.95146	0.794134	8.69705	-5.73551	0.594899	12.0659	-4.84349	0.694516	10.3815	G	T	5	165	13
	2L	6968186	smt3	FBgn0026170	intergenic		593	0.0320513	0.00134782	6.38213e-06	5.30606e-06	-3.89476	0.907528	8.69705	-5.80873	0.448473	12.0659	-4.85174	0.678001	10.3815	T	C	5	156	10
	2L	6968186	snRNP-U1-70K	FBgn0016978	intergenic		-1639	0.0320513	0.00134782	6.38213e-06	5.30606e-06	-3.89476	0.907528	8.69705	-5.80873	0.448473	12.0659	-4.85174	0.678001	10.3815	T	C	5	156	10
	2L	6968199	smt3	FBgn0026170	intergenic		606	0.0308642	0.00112701	1.48384e-05	6.85818e-06	-3.92793	0.841181	8.69705	-5.75032	0.56528	12.0659	-4.83913	0.70323	10.3815	C	T	5	162	12
	2L	6968199	snRNP-U1-70K	FBgn0016978	intergenic		-1626	0.0308642	0.00112701	1.48384e-05	6.85818e-06	-3.92793	0.841181	8.69705	-5.75032	0.56528	12.0659	-4.83913	0.70323	10.3815	C	T	5	162	12
	2L	6968205	smt3	FBgn0026170	intergenic		612	0.0304878	0.00105636	1.31226e-05	5.90729e-06	-3.93392	0.82921	8.69705	-5.75294	0.560038	12.0659	-4.84343	0.694624	10.3815	T	A	5	164	13
	2L	6968205	snRNP-U1-70K	FBgn0016978	intergenic		-1620	0.0304878	0.00105636	1.31226e-05	5.90729e-06	-3.93392	0.82921	8.69705	-5.75294	0.560038	12.0659	-4.84343	0.694624	10.3815	T	A	5	164	13
	2L	6968522	smt3	FBgn0026170	intergenic		929	0.0306748	0.00105191	1.22199e-05	5.73046e-06	-3.96979	0.757472	8.69705	-5.77672	0.512484	12.0659	-4.87325	0.634978	10.3815	G	C	5	163	11
	2L	6968522	snRNP-U1-70K	FBgn0016978	intergenic		-1303	0.0306748	0.00105191	1.22199e-05	5.73046e-06	-3.96979	0.757472	8.69705	-5.77672	0.512484	12.0659	-4.87325	0.634978	10.3815	G	C	5	163	11
	2L	6968543	smt3	FBgn0026170	intergenic		950	0.0328947	0.000904904	2.24885e-05	7.15286e-06	-3.8675	0.962043	8.69705	-5.59039	0.88515	12.0659	-4.72895	0.923596	10.3815	A	G	5	152	11
	2L	6968543	snRNP-U1-70K	FBgn0016978	intergenic		-1282	0.0328947	0.000904904	2.24885e-05	7.15286e-06	-3.8675	0.962043	8.69705	-5.59039	0.88515	12.0659	-4.72895	0.923596	10.3815	A	G	5	152	11
	2L	6969951	snRNP-U1-70K	FBgn0016978	UTR	snRNP-U1-70K-u3		0.0301205	0.000979697	1.24978e-05	5.28165e-06	-3.96603	0.764986	8.69705	-5.74194	0.582051	12.0659	-4.85398	0.673518	10.3815	A	G	5	166	14
	2L	6971483	snRNP-U1-70K	FBgn0016978	UTR	snRNP-U1-70K-u5		0.0301205	0.000979697	1.24978e-05	5.28165e-06	-3.96603	0.764986	8.69705	-5.74194	0.582051	12.0659	-4.85398	0.673518	10.3815	G	A	5	166	15
	2L	6971723	snRNP-U1-70K	FBgn0016978	UTR	snRNP-U1-70K-u5		0.0368098	0.0005899	1.30808e-05	3.8843e-06	-3.77544	0.795976	8.34685	-5.29032	0.509674	11.0903	-4.53288	0.652825	9.71859	C	A	6	163	13
	2L	6971738	CR43142	FBgn0262616	intergenic		-505	0.037037	0.000569286	1.41345e-05	4.055e-06	-3.79	0.766853	8.34685	-5.28531	0.519703	11.0903	-4.53765	0.643278	9.71859	A	T	6	162	15
	2L	6971738	snRNP-U1-70K	FBgn0016978	intergenic		2	0.037037	0.000569286	1.41345e-05	4.055e-06	-3.79	0.766853	8.34685	-5.28531	0.519703	11.0903	-4.53765	0.643278	9.71859	A	T	6	162	15
	2L	6971843	CR43142	FBgn0262616	intergenic		-400	0.030303	0.00102508	1.16421e-05	5.36568e-06	-3.96255	0.771957	8.69705	-5.76125	0.543431	12.0659	-4.8619	0.657694	10.3815	A	T	5	165	15
	2L	6971843	snRNP-U1-70K	FBgn0016978	intergenic		107	0.030303	0.00102508	1.16421e-05	5.36568e-06	-3.96255	0.771957	8.69705	-5.76125	0.543431	12.0659	-4.8619	0.657694	10.3815	A	T	5	165	15
	2L	6973659	uif	FBgn0031879	synonymous	uif-cds		0.0301205	0.000979697	1.24978e-05	5.28165e-06	-3.96603	0.764986	8.69705	-5.74194	0.582051	12.0659	-4.85398	0.673518	10.3815	C	T	5	166	20
	2L	6973842	uif	FBgn0031879	synonymous	uif-cds		0.0304878	0.000958379	1.18797e-05	4.9105e-06	-3.98812	0.720809	8.69705	-5.76889	0.528138	12.0659	-4.87851	0.624473	10.3815	G	A	5	164	13
	2L	6974637	uif	FBgn0031879	synonymous	uif-cds		0.03125	0.000841376	8.86509e-06	3.18866e-06	-4.01854	0.659966	8.69705	-5.81239	0.441149	12.0659	-4.91546	0.550557	10.3815	G	A	5	160	12
	2L	6975009	uif	FBgn0031879	synonymous	uif-cds		0.0301205	0.000979697	1.24978e-05	5.28165e-06	-3.96603	0.764986	8.69705	-5.74194	0.582051	12.0659	-4.85398	0.673518	10.3815	C	G	5	166	15
	2L	6975012	uif	FBgn0031879	missense	uif-cds		0.0301205	0.000979697	1.24978e-05	5.28165e-06	-3.96603	0.764986	8.69705	-5.74194	0.582051	12.0659	-4.85398	0.673518	10.3815	A	G	5	166	16
	2L	6975302	uif	FBgn0031879	intronic	uif-in		0.0301205	0.000979697	1.24978e-05	5.28165e-06	-3.96603	0.764986	8.69705	-5.74194	0.582051	12.0659	-4.85398	0.673518	10.3815	C	T	5	166	29
	2L	6977466	uif	FBgn0031879	synonymous	uif-cds		0.0306748	0.000924437	1.24962e-05	4.82057e-06	-3.99567	0.705708	8.69705	-5.77203	0.521872	12.0659	-4.88385	0.61379	10.3815	A	T	5	163	11
	2L	7307479	wg	FBgn0004009	UTR	wg-u5		0.0239521	3.65245e-05	0.000130165	2.6732e-06	-5.47477	0.722283	11.6718	-5.62742	0.66949	11.9243	-5.5511	0.695886	11.7981	T	A	4	167	21
	2L	7757801	CG14538	FBgn0031943	intergenic		867	0.030303	0.0416703	2.81239e-06	5.95729e-05	-2.47529	0.780673	5.73126	-6.13943	0.541561	12.8204	-4.30736	0.661117	9.27584	G	C	5	165	17
	2L	7757801	CG7191	FBgn0031945	intergenic		-9848	0.030303	0.0416703	2.81239e-06	5.95729e-05	-2.47529	0.780673	5.73126	-6.13943	0.541561	12.8204	-4.30736	0.661117	9.27584	G	C	5	165	17
	2L	7757801	CG7196	FBgn0031944	intronic	CG7196-in		0.030303	0.0416703	2.81239e-06	5.95729e-05	-2.47529	0.780673	5.73126	-6.13943	0.541561	12.8204	-4.30736	0.661117	9.27584	G	C	5	165	17
	2L	7765267	CG14538	FBgn0031943	intergenic		8333	0.0301205	0.0198342	9.0784e-07	1.53723e-05	-2.82045	0.782305	6.4232	-6.39659	0.526786	13.32	-4.60852	0.654546	9.87159	C	T	5	166	14
	2L	7765267	CG7191	FBgn0031945	intergenic		-2382	0.0301205	0.0198342	9.0784e-07	1.53723e-05	-2.82045	0.782305	6.4232	-6.39659	0.526786	13.32	-4.60852	0.654546	9.87159	C	T	5	166	14
	2L	7765267	CG7196	FBgn0031944	synonymous	CG7196-cds		0.0301205	0.0198342	9.0784e-07	1.53723e-05	-2.82045	0.782305	6.4232	-6.39659	0.526786	13.32	-4.60852	0.654546	9.87159	C	T	5	166	14
	2L	8662768	Glt	FBgn0001114	intergenic		-9275	0.141975	6.47656e-06	0.0361152	0.000147308	-2.63656	0.340421	5.61354	-1.40416	0.535379	3.34371	-2.02036	0.4379	4.47863	C	T	23	162	14
	2L	8662768	tRNA:CR31602	FBgn0051602	intergenic		42669	0.141975	6.47656e-06	0.0361152	0.000147308	-2.63656	0.340421	5.61354	-1.40416	0.535379	3.34371	-2.02036	0.4379	4.47863	C	T	23	162	14
	2L	8662768	Sema-1a	FBgn0011259	intronic	Sema-1a-in		0.141975	6.47656e-06	0.0361152	0.000147308	-2.63656	0.340421	5.61354	-1.40416	0.535379	3.34371	-2.02036	0.4379	4.47863	C	T	23	162	14
	2L	8984586	CG18662	FBgn0040963	intergenic		3149	0.05625	3.10599e-06	0.0350321	9.93655e-05	-4.20092	0.450215	8.85205	-2.13863	0.702558	4.97982	-3.16977	0.576387	6.91593	G	A	9	160	13
	2L	8984586	rost	FBgn0011705	intergenic		-1346	0.05625	3.10599e-06	0.0350321	9.93655e-05	-4.20092	0.450215	8.85205	-2.13863	0.702558	4.97982	-3.16977	0.576387	6.91593	G	A	9	160	13
	2L	8984586	CG13101	FBgn0032084	intronic	CG13101-in		0.05625	3.10599e-06	0.0350321	9.93655e-05	-4.20092	0.450215	8.85205	-2.13863	0.702558	4.97982	-3.16977	0.576387	6.91593	G	A	9	160	13
	2L	9193012	tai	FBgn0041092	intronic	tai-in		0.298701	0.234576	5.57889e-06	0.000560517	-0.545056	0.703899	1.79401	-2.30003	-0.436801	4.16326	-1.42254	0.133549	2.97864	A	C	46	154	13
	2L	9617952	GlcAT-S	FBgn0032135	intronic	GlcAT-S-in		0.0240964	0.000133881	9.94853e-05	5.1292e-06	-5.08727	0.766947	10.9415	-5.73629	0.668749	12.1413	-5.41178	0.717848	11.5414	C	T	4	166	14
	2L	9618102	GlcAT-S	FBgn0032135	intronic	GlcAT-S-in		0.0240964	0.000133881	9.94853e-05	5.1292e-06	-5.08727	0.766947	10.9415	-5.73629	0.668749	12.1413	-5.41178	0.717848	11.5414	G	A	4	166	13
	2L	9619137	GlcAT-S	FBgn0032135	intronic	GlcAT-S-in		0.0240964	0.000133881	9.94853e-05	5.1292e-06	-5.08727	0.766947	10.9415	-5.73629	0.668749	12.1413	-5.41178	0.717848	11.5414	T	A	4	166	14
	2L	9619242	GlcAT-S	FBgn0032135	intronic	GlcAT-S-in		0.0242424	0.000110533	7.48389e-05	3.32039e-06	-5.11645	0.708589	10.9415	-5.77485	0.591616	12.1413	-5.44565	0.650102	11.5414	C	T	4	165	11
	2L	9619260	GlcAT-S	FBgn0032135	intronic	GlcAT-S-in		0.0242424	0.000110533	7.48389e-05	3.32039e-06	-5.11645	0.708589	10.9415	-5.77485	0.591616	12.1413	-5.44565	0.650102	11.5414	G	A	4	165	10
	2L	9619618	GlcAT-S	FBgn0032135	intronic	GlcAT-S-in		0.0350877	0.000106778	8.92508e-05	9.00349e-06	-5.47808	-0.0146654	10.9415	-5.8507	0.439912	12.1413	-5.66439	0.212623	11.5414	A	G	4	114	4
	2L	9619762	GlcAT-S	FBgn0032135	intronic	GlcAT-S-in		0.0357143	6.33822e-05	8.47674e-05	5.32751e-06	-5.24858	0.444326	10.9415	-5.72021	0.700908	12.1413	-5.48439	0.572617	11.5414	G	A	4	112	4
	2L	15322038	esg	FBgn0001981	intergenic		-11826	0.0242424	0.000236262	0.000122181	8.84485e-06	-4.91703	0.75782	10.5919	-5.68106	0.645598	12.0077	-5.29905	0.701709	11.2998	T	C	4	165	13
	2L	15322038	nht	FBgn0041103	intergenic		3137	0.0242424	0.000236262	0.000122181	8.84485e-06	-4.91703	0.75782	10.5919	-5.68106	0.645598	12.0077	-5.29905	0.701709	11.2998	T	C	4	165	13
	2L	15323371	esg	FBgn0001981	intergenic		-10493	0.0304878	3.97393e-07	0.000130275	1.70813e-07	-5.98035	0.607276	12.568	-5.075	0.573079	10.7231	-5.52767	0.590178	11.6455	A	G	5	164	16
	2L	15323371	nht	FBgn0041103	intergenic		4470	0.0304878	3.97393e-07	0.000130275	1.70813e-07	-5.98035	0.607276	12.568	-5.075	0.573079	10.7231	-5.52767	0.590178	11.6455	A	G	5	164	16
	2L	15500054	lace	FBgn0002524	intronic	lace-in		0.0240964	0.00475443	5.23573e-06	1.1297e-05	-3.79712	0.771967	8.3662	-6.65666	0.628225	13.9415	-5.22689	0.700096	11.1539	T	A	4	166	13
	2L	15552515	CG15256	FBgn0028880	intergenic		486	0.0242424	0.00501554	4.73608e-06	1.08444e-05	-3.7866	0.792998	8.3662	-6.68362	0.574315	13.9415	-5.23511	0.683657	11.1539	G	A	4	165	19
	2L	15552515	kek3	FBgn0028370	intergenic		-208	0.0242424	0.00501554	4.73608e-06	1.08444e-05	-3.7866	0.792998	8.3662	-6.68362	0.574315	13.9415	-5.23511	0.683657	11.1539	G	A	4	165	19
	2L	15552560	CG15256	FBgn0028880	intergenic		531	0.0242424	0.00501554	4.73608e-06	1.08444e-05	-3.7866	0.792998	8.3662	-6.68362	0.574315	13.9415	-5.23511	0.683657	11.1539	G	T	4	165	17
	2L	15552560	kek3	FBgn0028370	intergenic		-163	0.0242424	0.00501554	4.73608e-06	1.08444e-05	-3.7866	0.792998	8.3662	-6.68362	0.574315	13.9415	-5.23511	0.683657	11.1539	G	T	4	165	17
	2L	15623487	Or35a	FBgn0028946	synonymous	Or35a:1		0.0239521	0.00491335	4.84842e-06	1.09417e-05	-3.7814	0.803403	8.3662	-6.66078	0.619988	13.9415	-5.22109	0.711695	11.1539	C	A	4	167	10
	2L	16288715	pkaap	FBgn0040079	synonymous	pkaap:2		0.0304878	0.000704487	1.38655e-05	4.47451e-06	-4.0381	0.661514	8.73772	-5.74527	0.561482	12.052	-4.89169	0.611498	10.3949	C	A	5	164	13
	2L	17633709	CG43054	FBgn0262356	intergenic		5320	0.0503145	0.0259048	9.04307e-06	7.2122e-05	-2.17133	0.64653	4.98919	-4.63245	0.44214	9.70703	-3.40189	0.544335	7.34811	C	T	8	159	7
	2L	17633709	CadN	FBgn0015609	intergenic		-16157	0.0503145	0.0259048	9.04307e-06	7.2122e-05	-2.17133	0.64653	4.98919	-4.63245	0.44214	9.70703	-3.40189	0.544335	7.34811	C	T	8	159	7
	2L	17864311	CG42830	FBgn0262017	intergenic		51707	0.0306748	0.00729506	5.86286e-06	1.77233e-05	-3.26582	0.77014	7.30178	-5.94026	0.529358	12.4099	-4.60304	0.649749	9.85583	C	G	5	163	15
	2L	17864311	btv	FBgn0023096	intergenic		-98424	0.0306748	0.00729506	5.86286e-06	1.77233e-05	-3.26582	0.77014	7.30178	-5.94026	0.529358	12.4099	-4.60304	0.649749	9.85583	C	G	5	163	15
	2L	18444831	ncm	FBgn0086707	missense	ncm-PA		0.496	0.000385609	1.70683e-05	3.51919e-06	-1.66006	-0.39062	2.9295	-2.11737	-0.35028	3.88447	-1.88872	-0.37045	3.40698	G	A	62	125	19
	2L	19181405	CG17568	FBgn0032763	intronic	CG17568-in		0.0363636	0.000267351	0.000120928	9.21946e-06	-4.00903	0.657446	8.67551	-4.63126	0.516355	9.77888	-4.32015	0.586901	9.2272	A	C	6	165	24
	2L	19181418	CG17568	FBgn0032763	intronic	CG17568-in		0.0363636	0.000267351	0.000120928	9.21946e-06	-4.00903	0.657446	8.67551	-4.63126	0.516355	9.77888	-4.32015	0.586901	9.2272	T	C	6	165	24
	2L	19181419	CG17568	FBgn0032763	intronic	CG17568-in		0.0363636	0.000267351	0.000120928	9.21946e-06	-4.00903	0.657446	8.67551	-4.63126	0.516355	9.77888	-4.32015	0.586901	9.2272	A	T	6	165	24
	2L	19181422	CG17568	FBgn0032763	intronic	CG17568-in		0.0363636	0.000267351	0.000120928	9.21946e-06	-4.00903	0.657446	8.67551	-4.63126	0.516355	9.77888	-4.32015	0.586901	9.2272	A	C	6	165	25
	2L	19181428	CG17568	FBgn0032763	intronic	CG17568-in		0.0421687	0.000220617	6.0055e-05	5.02623e-06	-3.76734	0.657446	8.19213	-4.48539	0.516355	9.48714	-4.12637	0.586901	8.83963	T	A	7	166	24
	2L	19218988	CG31797	FBgn0051797	intergenic		-40539	0.0308642	0.000225646	0.000108044	7.70738e-06	-4.37933	0.719566	9.47823	-5.13972	0.598662	10.8781	-4.75952	0.659114	10.1782	A	G	5	162	21
	2L	19218988	drl	FBgn0015380	intergenic		10373	0.0308642	0.000225646	0.000108044	7.70738e-06	-4.37933	0.719566	9.47823	-5.13972	0.598662	10.8781	-4.75952	0.659114	10.1782	A	G	5	162	21
	2L	19633789	Lar	FBgn0000464	intronic	Lar-in		0.0240964	5.8601e-05	0.000200717	4.91001e-06	-5.28719	0.793939	11.3683	-5.47928	0.705704	11.6643	-5.38324	0.749821	11.5163	C	A	4	166	19
	2L	21232917	CG8677	FBgn0026577	missense	CG8677-u3		0.0509554	0.000152631	4.02542e-05	2.58236e-06	-3.62336	0.652074	7.8988	-4.34391	0.415874	9.1037	-3.98364	0.533974	8.50125	C	T	8	157	14
	2L	21232917	CG31626	FBgn0051626	missense	CG31626-PB		0.0509554	0.000152631	4.02542e-05	2.58236e-06	-3.62336	0.652074	7.8988	-4.34391	0.415874	9.1037	-3.98364	0.533974	8.50125	C	T	8	157	14
	2L	21410210	His-Psi:CR31754	FBgn0051754	intergenic		4240	0.0320513	2.98059e-06	4.29298e-05	1.65275e-07	-5.34317	0.594481	11.2808	-5.33328	0.426952	11.0935	-5.33823	0.510716	11.1872	G	A	5	156	15
	2L	21410210	His1:CG33801	FBgn0053801	intergenic		-6868	0.0320513	2.98059e-06	4.29298e-05	1.65275e-07	-5.34317	0.594481	11.2808	-5.33328	0.426952	11.0935	-5.33823	0.510716	11.1872	G	A	5	156	15
	2L	21812666	CG11630	FBgn0032964	intergenic		28653	0.0266667	0.0769526	5.54209e-06	0.00016824	-2.35018	0.706075	5.40644	-6.73361	0.421832	13.8891	-4.5419	0.563953	9.64775	A	T	4	150	13
	2L	21812666	tsh	FBgn0003866	intergenic		-15929	0.0266667	0.0769526	5.54209e-06	0.00016824	-2.35018	0.706075	5.40644	-6.73361	0.421832	13.8891	-4.5419	0.563953	9.64775	A	T	4	150	13
	2L	21849239	CG11629	FBgn0032965	intergenic		-47427	0.0266667	6.07803e-05	9.03457e-05	3.23589e-06	-5.35665	0.765889	11.4792	-5.86953	0.553675	12.2927	-5.61309	0.659782	11.886	A	T	4	150	13
	2L	21849239	tsh	FBgn0003866	intergenic		12226	0.0266667	6.07803e-05	9.03457e-05	3.23589e-06	-5.35665	0.765889	11.4792	-5.86953	0.553675	12.2927	-5.61309	0.659782	11.886	A	T	4	150	13
	2R	1705303	Or42b	FBgn0033043	intergenic		19286	0.0416667	0.000527862	3.64447e-07	7.18651e-07	-4.51726	0.965742	10.0003	-7.78198	-0.0580151	15.5059	-6.14962	0.453864	12.7531	G	A	4	96	9
	2R	1705303	dpr12	FBgn0085414	intergenic		-28891	0.0416667	0.000527862	3.64447e-07	7.18651e-07	-4.51726	0.965742	10.0003	-7.78198	-0.0580151	15.5059	-6.14962	0.453864	12.7531	G	A	4	96	9
	2R	1888659	Src42A	FBgn0004603	missense	Src42A-in		0.0243902	0.000186164	5.67805e-05	3.79625e-06	-4.96656	0.701324	10.6345	-5.86616	0.593156	12.3255	-5.41636	0.64724	11.48	G	T	4	164	7
	2R	1888659	CG14471	FBgn0033049	missense	CG14471-PB		0.0243902	0.000186164	5.67805e-05	3.79625e-06	-4.96656	0.701324	10.6345	-5.86616	0.593156	12.3255	-5.41636	0.64724	11.48	G	T	4	164	7
	2R	2051155	tRNA:K2:42Ab	FBgn0011888	intergenic		-1226	0.0314961	0.0329581	7.3394e-07	2.91069e-05	-2.75711	0.765691	6.2799	-6.98967	0.409507	14.3888	-4.87339	0.587599	10.3344	T	C	4	127	11
	2R	2051155	tRNA:K2:42Ac	FBgn0011889	intergenic		897	0.0314961	0.0329581	7.3394e-07	2.91069e-05	-2.75711	0.765691	6.2799	-6.98967	0.409507	14.3888	-4.87339	0.587599	10.3344	T	C	4	127	11
	2R	2051155	EcR	FBgn0000546	intronic	EcR-in		0.0314961	0.0329581	7.3394e-07	2.91069e-05	-2.75711	0.765691	6.2799	-6.98967	0.409507	14.3888	-4.87339	0.587599	10.3344	T	C	4	127	11
	2R	2400146	jing	FBgn0086655	intronic	jing-in		0.0368098	0.0025742	8.38585e-06	8.50689e-06	-3.27773	0.755714	7.31118	-5.35076	0.559944	11.2615	-4.31425	0.657829	9.28632	A	T	6	163	17
	2R	2992978	esn	FBgn0028642	intronic	esn-in		0.0365854	0.00031847	8.83065e-06	1.79305e-06	-3.90552	0.571677	8.38272	-5.35851	0.505683	11.2227	-4.63201	0.53868	9.80271	G	A	6	164	17
	2R	2993116	esn	FBgn0028642	UTR	esn-u5		0.038961	0.000304419	9.50639e-06	2.00244e-06	-3.94646	0.489796	8.38272	-5.39775	0.427202	11.2227	-4.6721	0.458499	9.80271	G	A	6	154	14
	2R	2993219	esn	FBgn0028642	intronic	esn-in		0.0384615	0.000339044	6.34517e-06	1.66232e-06	-3.94719	0.488327	8.38272	-5.38086	0.460988	11.2227	-4.66403	0.474657	9.80271	G	T	6	156	8
	2R	3029722	Cyp9b2	FBgn0015039	intergenic		10082	0.0301205	4.97517e-05	1.85107e-05	8.11444e-07	-4.77496	0.626558	10.1765	-5.63606	0.597269	11.8694	-5.20551	0.611914	11.0229	T	A	5	166	16
	2R	3029722	Spn43Aa	FBgn0024294	intergenic		-5481	0.0301205	4.97517e-05	1.85107e-05	8.11444e-07	-4.77496	0.626558	10.1765	-5.63606	0.597269	11.8694	-5.20551	0.611914	11.0229	T	A	5	166	16
	2R	4267831	CG2121	FBgn0033289	intergenic		-16067	0.0487805	0.00987469	3.09564e-06	1.58363e-05	-2.50448	0.743651	5.7526	-4.88256	0.397236	10.1623	-3.69352	0.570443	7.95748	C	A	8	164	19
	2R	4267831	CG8701	FBgn0033287	intergenic		8175	0.0487805	0.00987469	3.09564e-06	1.58363e-05	-2.50448	0.743651	5.7526	-4.88256	0.397236	10.1623	-3.69352	0.570443	7.95748	C	A	8	164	19
	2R	4267831	pdm3	FBgn0261588	intergenic	pdm3-in		0.0487805	0.00987469	3.09564e-06	1.58363e-05	-2.50448	0.743651	5.7526	-4.88256	0.397236	10.1623	-3.69352	0.570443	7.95748	C	A	8	164	19
	2R	4267833	CG2121	FBgn0033289	intergenic		-16065	0.0487805	0.00987469	3.09564e-06	1.58363e-05	-2.50448	0.743651	5.7526	-4.88256	0.397236	10.1623	-3.69352	0.570443	7.95748	T	C	8	164	19
	2R	4267833	CG8701	FBgn0033287	intergenic		8177	0.0487805	0.00987469	3.09564e-06	1.58363e-05	-2.50448	0.743651	5.7526	-4.88256	0.397236	10.1623	-3.69352	0.570443	7.95748	T	C	8	164	19
	2R	4267833	pdm3	FBgn0261588	intergenic	pdm3-in		0.0487805	0.00987469	3.09564e-06	1.58363e-05	-2.50448	0.743651	5.7526	-4.88256	0.397236	10.1623	-3.69352	0.570443	7.95748	T	C	8	164	19
	2R	6889468	luna	FBgn0040765	intronic	luna-in		0.0441176	0.000426359	3.63421e-06	7.57124e-07	-3.89991	0.373569	8.17338	-5.41603	0.436238	11.2683	-4.65797	0.404903	9.72084	C	T	6	136	9
	2R	7217352	sha	FBgn0003382	intronic	sha-in		0.398773	0.000116914	9.99154e-05	5.42416e-06	-1.58567	-0.13713	3.03422	-1.82754	-0.523215	3.13186	-1.70661	-0.330173	3.08304	A	C	65	163	17
	2R	7910193	CG8964	FBgn0033674	intergenic		-458	0.0920245	0.000238696	0.000110588	9.43175e-06	-2.62263	0.418902	5.66417	-3.05344	0.386523	6.4934	-2.83803	0.402713	6.07878	A	C	15	163	15
	2R	7910193	otk	FBgn0004839	intergenic		2864	0.0920245	0.000238696	0.000110588	9.43175e-06	-2.62263	0.418902	5.66417	-3.05344	0.386523	6.4934	-2.83803	0.402713	6.07878	A	C	15	163	15
	2R	8427175	fra	FBgn0011592	intronic	fra-in		0.0787879	0.339335	4.93787e-07	0.000401984	0.745328	1.12144	-0.369216	4.09736	1.58255	-6.61216	2.42134	1.352	-3.49069	G	A	13	165	18
	2R	8484921	Amph	FBgn0027356	intronic	Amph-in		0.438272	0.0105895	2.12704e-06	1.54075e-05	1.09172	1.9679	-0.215531	2.14299	2.91616	-1.36982	1.61735	2.44203	-0.792673	G	A	71	162	13
	2R	12470310	Cdk4	FBgn0016131	intronic	Cdk4-in		0.217391	0.000412442	1.17549e-05	2.85317e-06	-1.78882	0.264429	3.84207	-2.43126	-0.147373	4.71515	-2.11004	0.0585283	4.27861	C	G	35	161	15
	2R	12544746	Picot	FBgn0024315	intronic	Picot-in		0.335404	0.159971	6.64236e-06	0.000425359	-0.633544	0.621277	1.88837	-2.1731	-0.414608	3.93159	-1.40332	0.103334	2.90998	C	A	54	161	22
	2R	12769593	CG8910	FBgn0025833	intronic	CG8910-in		0.0359712	0.0381888	3.14603e-06	5.74355e-05	-2.48504	0.623466	5.59355	-5.88226	0.668724	12.4332	-4.18365	0.646095	9.01339	G	T	5	139	10
	2R	12769593	CG6472	FBgn0034166	intronic	CG6472-in		0.0359712	0.0381888	3.14603e-06	5.74355e-05	-2.48504	0.623466	5.59355	-5.88226	0.668724	12.4332	-4.18365	0.646095	9.01339	G	T	5	139	10
	2R	13209984	mbl	FBgn0261642	intronic	mbl-in		0.103659	0.000284361	0.000111413	9.73573e-06	-2.43684	0.587103	5.46079	-2.88888	0.339689	6.11744	-2.66286	0.463396	5.78912	G	C	17	164	14
	2R	13930480	CG5773	FBgn0034290	UTR	CG5773-u3		0.0420168	0.000887629	1.65686e-06	1.27484e-06	-4.10106	0.544097	8.74621	-5.97095	-0.00350556	11.9384	-5.036	0.270296	10.3423	G	A	5	119	5
	2R	13930486	CG5773	FBgn0034290	UTR	CG5773-u3		0.0393701	0.000666405	1.45386e-06	9.58169e-07	-4.08962	0.566984	8.74621	-5.88758	0.163229	11.9384	-4.9886	0.365107	10.3423	C	A	5	127	5
	2R	17329524	Sdc	FBgn0010415	intronic	Sdc-in		0.0848485	9.77362e-06	0.0677489	0.000344632	3.24239	1.55086	-4.93393	1.50237	1.24223	-1.76251	2.37238	1.39655	-3.34822	C	T	14	165	15
	2R	17680482	CG34204	FBgn0085233	intergenic		-3474	0.0314465	7.87302e-05	5.91996e-07	1.1584e-07	-4.76679	0.600238	10.1338	-6.55664	0.661059	13.7743	-5.66171	0.630649	11.9541	C	A	5	159	9
	2R	17680482	lox2	FBgn0034660	intergenic		1322	0.0314465	7.87302e-05	5.91996e-07	1.1584e-07	-4.76679	0.600238	10.1338	-6.55664	0.661059	13.7743	-5.66171	0.630649	11.9541	C	A	5	159	9
	2R	17693499	CG13492	FBgn0034662	intergenic		-14850	0.141104	0.00019958	8.25175e-05	6.75327e-06	2.16819	1.62747	-2.70891	2.59744	1.70335	-3.49154	2.38281	1.66541	-3.10022	G	A	23	163	13
	2R	17693499	CG9284	FBgn0083439	intergenic		1653	0.141104	0.00019958	8.25175e-05	6.75327e-06	2.16819	1.62747	-2.70891	2.59744	1.70335	-3.49154	2.38281	1.66541	-3.10022	G	A	23	163	13
	2R	17716626	CG13492	FBgn0034662	missense	CG13492:5		0.374233	2.67207e-05	0.000242045	3.87371e-06	1.77885	2.39669	-1.16101	1.74001	2.16206	-1.31796	1.75943	2.27938	-1.23948	T	G	61	163	21
	2R	18453646	dnr1	FBgn0260866	missense	dnr1-cds		0.152318	5.9656e-06	0.016482	6.17826e-05	-2.67075	0.199589	5.54109	-1.6082	0.315447	3.53184	-2.13947	0.257518	4.53647	G	A	23	151	8
	2R	19589537	CG4091	FBgn0034894	intronic	CG4091-in		0.145455	8.06376e-05	0.000261782	7.57994e-06	-2.29884	0.329259	4.92693	-2.35326	0.295966	5.00248	-2.32605	0.312612	4.96471	G	A	24	165	21
	2R	19589607	CG4091	FBgn0034894	intronic	CG4091-in		0.140244	0.000142217	0.000225999	9.85767e-06	-2.2618	0.329259	4.85285	-2.42732	0.295966	5.15061	-2.34456	0.312612	5.00173	A	C	23	164	18
	2R	19589710	CG4091	FBgn0034894	UTR	CG4091-u5		0.123457	0.000264193	7.95723e-05	6.75492e-06	-2.30045	0.351734	4.95263	-2.76087	0.244867	5.76661	-2.53066	0.298301	5.35962	G	T	20	162	20
	2R	19589816	CG4091	FBgn0034894	UTR	CG4091-u5		0.146341	0.000124361	0.000205961	8.44626e-06	-2.24279	0.31283	4.79842	-2.39936	0.279275	5.07799	-2.32108	0.296053	4.9382	C	A	24	164	23
	2R	20180564	CG3394	FBgn0034999	intergenic		-1057	0.0601504	8.39605e-06	0.0238801	0.000126799	-4.27531	0.226577	8.77719	-2.46863	0.800391	5.73765	-3.37197	0.513484	7.25742	T	C	8	133	12
	2R	20180564	nvy	FBgn0005636	intergenic		1953	0.0601504	8.39605e-06	0.0238801	0.000126799	-4.27531	0.226577	8.77719	-2.46863	0.800391	5.73765	-3.37197	0.513484	7.25742	T	C	8	133	12
	2R	20296172	SerT	FBgn0010414	intronic	SerT-in		0.0239521	0.00956969	9.00608e-06	2.81832e-05	-3.4897	0.817376	7.79678	-6.48062	0.628618	13.5899	-4.98516	0.722997	10.6933	C	G	4	167	19
	2R	20296173	SerT	FBgn0010414	intronic	SerT-in		0.0239521	0.00956969	9.00608e-06	2.81832e-05	-3.4897	0.817376	7.79678	-6.48062	0.628618	13.5899	-4.98516	0.722997	10.6933	A	C	4	167	19
	3L	1805960	CG42676	FBgn0261562	intronic	CG42676-in		0.0484848	0.000146523	0.000214542	9.42472e-06	3.63765	1.35206	-5.92323	3.90478	1.36443	-6.44514	3.77122	1.35824	-6.18419	C	T	8	165	10
	3L	2686138	CG12187	FBgn0263177	intronic	CG12187-in		0.0484848	7.11366e-07	0.0485773	6.89139e-05	-4.6408	0.482229	9.76382	-2.09008	0.699657	4.87982	-3.36544	0.590943	7.32182	G	A	8	165	11
	3L	2686716	CG12187	FBgn0263177	intronic	CG12187-in		0.0479042	7.78506e-07	0.0296399	4.50019e-05	-4.63965	0.54003	9.81934	-2.32456	0.716355	5.36548	-3.48211	0.628192	7.59241	C	T	8	167	15
	3L	5303563	CG4669	FBgn0086175	intergenic		73832	0.028169	8.19455e-06	0.0515631	0.000231774	-6.07201	0.617453	12.7615	-2.92873	0.733772	6.59123	-4.50037	0.675612	9.67634	T	A	4	142	13
	3L	5303563	tRNA:S7:64D	FBgn0011986	intergenic		-31621	0.028169	8.19455e-06	0.0515631	0.000231774	-6.07201	0.617453	12.7615	-2.92873	0.733772	6.59123	-4.50037	0.675612	9.67634	T	A	4	142	13
	3L	5716692	DnaJ-1	FBgn0263106	intergenic		-26430	0.0592593	2.38615e-06	0.0863546	0.000276613	4.5094	1.61513	-7.40368	1.89783	1.16554	-2.63012	3.20362	1.39034	-5.0169	A	C	8	135	12
	3L	5716692	snoRNA:Me18S-A1494	FBgn0086073	intergenic		3171	0.0592593	2.38615e-06	0.0863546	0.000276613	4.5094	1.61513	-7.40368	1.89783	1.16554	-2.63012	3.20362	1.39034	-5.0169	A	C	8	135	12
	3L	5716692	sif	FBgn0085447	intronic	sif-in		0.0592593	2.38615e-06	0.0863546	0.000276613	4.5094	1.61513	-7.40368	1.89783	1.16554	-2.63012	3.20362	1.39034	-5.0169	A	C	8	135	12
	3L	5770287	CG32418	FBgn0052418	intronic	CG32418-in		0.0419162	0.000868485	2.87476e-07	4.5174e-07	-3.3995	0.69956	7.49856	-5.65907	0.464654	11.7828	-4.52928	0.582107	9.64067	T	A	7	167	18
	3L	5798566	S6k	FBgn0015806	intronic	S6k-in		0.0363636	0.00014169	0.000222112	9.87513e-06	4.17777	1.27016	-7.08539	4.49154	1.26208	-7.721	4.33466	1.26612	-7.4032	C	G	6	165	16
	3L	5798566	CG42272	FBgn0259167	intronic	CG42272-in		0.0363636	0.00014169	0.000222112	9.87513e-06	4.17777	1.27016	-7.08539	4.49154	1.26208	-7.721	4.33466	1.26612	-7.4032	C	G	6	165	16
	3L	6465190	CG42747	FBgn0261801	intergenic	CG42747-in		0.0242424	0.000189189	0.000136908	8.37503e-06	-4.98779	0.73624	10.7118	-5.64151	0.673807	11.9568	-5.31465	0.705024	11.3343	G	T	4	165	14
	3L	6465402	CG42747	FBgn0261801	intergenic	CG42747-in		0.0304878	4.69389e-05	0.000187561	4.09412e-06	-4.87817	0.684441	10.4408	-4.94735	0.564998	10.4597	-4.91276	0.624719	10.4502	G	C	5	164	6
	3L	7108114	form3	FBgn0053556	intronic	form3-in		0.0481928	0.0179789	9.89126e-07	1.46994e-05	-2.28807	0.738063	5.31421	-5.07688	0.40878	10.5625	-3.68248	0.573421	7.93838	T	A	8	166	13
	3L	7874007	CG32365	FBgn0052365	intronic	CG32365-in		0.0544218	0.0223192	5.17673e-06	4.38681e-05	-2.25001	0.564558	5.06457	-4.82292	0.44935	10.0952	-3.53646	0.506954	7.57988	G	A	8	147	6
	3L	8002204	nmo	FBgn0011817	intronic	nmo-in		0.0469799	0.000716874	1.33926e-05	4.32638e-06	-3.4632	0.767294	7.6937	-4.78242	0.624112	10.1889	-4.12281	0.695703	8.94132	G	C	7	149	14
	3L	9754364	CG42268	FBgn0259163	intergenic		869	0.0363636	0.0114667	6.56809e-06	2.83579e-05	2.80991	1.1719	-4.44791	5.42579	1.32614	-9.52543	4.11785	1.24902	-6.98667	C	T	6	165	18
	3L	9754364	CG8177	FBgn0036043	intergenic		-2288	0.0363636	0.0114667	6.56809e-06	2.83579e-05	2.80991	1.1719	-4.44791	5.42579	1.32614	-9.52543	4.11785	1.24902	-6.98667	C	T	6	165	18
	3L	11557236	CG7394	FBgn0036173	intergenic	CG7394-u3		0.0301205	4.96888e-05	0.000149457	3.62161e-06	-4.8453	0.697847	10.3884	-5.02042	0.631208	10.6721	-4.93286	0.664527	10.5302	G	C	5	166	9
	3L	11557254	CG7394	FBgn0036173	intergenic	CG7394-u3		0.030303	4.83525e-05	0.000155112	3.6671e-06	-4.85879	0.67086	10.3884	-5.02368	0.624686	10.6721	-4.94124	0.647773	10.5302	A	G	5	165	9
	3L	11557268	CG7394	FBgn0036173	intergenic	CG7394-u3		0.030303	5.32206e-05	0.000157056	3.92991e-06	-4.83841	0.711626	10.3884	-5.01989	0.632282	10.6721	-4.92915	0.671954	10.5302	A	C	5	165	10
	3L	11557335	CG7394	FBgn0036173	intergenic	CG7394-u3		0.0304878	5.33865e-05	0.000164913	4.09415e-06	-4.85288	0.682671	10.3884	-5.01962	0.632818	10.6721	-4.93625	0.657744	10.5302	G	C	5	164	8
	3L	11566340	CG33490	FBgn0053490	missense	CG33490-PA		0.030303	5.31831e-05	0.000118745	3.41966e-06	-4.83924	0.709956	10.3884	-5.05528	0.561502	10.6721	-4.94726	0.635729	10.5302	C	T	5	165	23
	3L	11567292	CG33490	FBgn0053490	missense	CG33490-cds		0.0304878	4.65317e-05	0.000165697	3.90445e-06	-4.8735	0.641431	10.3884	-5.01349	0.645067	10.6721	-4.9435	0.643249	10.5302	G	T	5	164	18
	3L	11567612	CG33490	FBgn0053490	missense	CG33490-cds		0.030303	4.7915e-05	0.000158608	3.78477e-06	-4.8598	0.668839	10.3884	-5.01515	0.641745	10.6721	-4.93748	0.655292	10.5302	A	G	5	165	17
	3L	11603315	CG42832	FBgn0262021	intergenic	CG42832-PA		0.0325203	0.0117509	8.12216e-06	2.96747e-05	-3.25412	1.25663	7.76487	-6.63601	0.758088	14.0301	-4.94507	1.00736	10.8975	T	A	4	123	12
	3L	12024281	rols	FBgn0041096	intronic	rols-in		0.145455	2.07476e-06	0.0701231	0.000170438	2.71397	1.72858	-3.69936	1.17411	1.21159	-1.13662	1.94404	1.47009	-2.41799	T	A	24	165	15
	3L	12701462	mirr	FBgn0014343	synonymous	mirr-cds		0.0573248	0.137443	2.83144e-06	0.000225	1.38625	1.07159	-1.70092	4.70822	1.50444	-7.912	3.04724	1.28802	-4.80646	T	C	9	157	9
	3L	12704132	SmD1	FBgn0261933	intergenic		-22327	0.0314961	9.02471e-08	5.54954e-05	2.79717e-08	-7.17408	0.481007	14.8292	-5.88692	0.973403	12.7472	-6.5305	0.727205	13.7882	T	A	4	127	16
	3L	12704132	mirr	FBgn0014343	intergenic		889	0.0314961	9.02471e-08	5.54954e-05	2.79717e-08	-7.17408	0.481007	14.8292	-5.88692	0.973403	12.7472	-6.5305	0.727205	13.7882	T	A	4	127	16
	3L	12704135	SmD1	FBgn0261933	intergenic		-22324	0.031746	7.61099e-06	0.0369572	9.76714e-05	-5.84873	0.421641	12.1191	-2.89465	0.987168	6.77646	-4.37169	0.704405	9.44778	T	G	4	126	17
	3L	12704135	mirr	FBgn0014343	intergenic		892	0.031746	7.61099e-06	0.0369572	9.76714e-05	-5.84873	0.421641	12.1191	-2.89465	0.987168	6.77646	-4.37169	0.704405	9.44778	T	G	4	126	17
	3L	13208524	caps	FBgn0023095	intergenic		-13265	0.0419162	6.9151e-06	0.00275077	1.25302e-05	-4.52787	0.604966	9.6607	-3.38891	0.654967	7.43278	-3.95839	0.629966	8.54674	G	T	7	167	20
	3L	13208524	tRNA:CR32127	FBgn0052127	intergenic		1191	0.0419162	6.9151e-06	0.00275077	1.25302e-05	-4.52787	0.604966	9.6607	-3.38891	0.654967	7.43278	-3.95839	0.629966	8.54674	G	T	7	167	20
	3L	13209413	caps	FBgn0023095	intergenic		-12376	0.0419162	6.9151e-06	0.00275077	1.25302e-05	-4.52787	0.604966	9.6607	-3.38891	0.654967	7.43278	-3.95839	0.629966	8.54674	C	A	7	167	17
	3L	13209413	tRNA:CR32127	FBgn0052127	intergenic		2080	0.0419162	6.9151e-06	0.00275077	1.25302e-05	-4.52787	0.604966	9.6607	-3.38891	0.654967	7.43278	-3.95839	0.629966	8.54674	C	A	7	167	17
	3L	13226822	caps	FBgn0023095	intronic	caps-in		0.0421687	7.5412e-06	0.00288299	1.33771e-05	-4.51942	0.621857	9.6607	-3.36441	0.703966	7.43278	-3.94192	0.662911	8.54674	A	G	7	166	18
	3L	13228979	caps	FBgn0023095	intronic	caps-in		0.0419162	6.9151e-06	0.00275077	1.25302e-05	-4.52787	0.604966	9.6607	-3.38891	0.654967	7.43278	-3.95839	0.629966	8.54674	T	C	7	167	10
	3L	13231487	caps	FBgn0023095	intronic	caps-in		0.121951	1.87921e-05	0.000377064	4.2034e-06	-2.66648	0.272019	5.60498	-2.48466	0.303684	5.27301	-2.57557	0.287852	5.43899	C	A	20	164	18
	3L	13234165	caps	FBgn0023095	intronic	caps-in		0.0377358	2.93375e-05	0.000685782	9.03942e-06	-4.56086	0.588421	9.71014	-4.10116	0.563019	8.76533	-4.33101	0.57572	9.23773	A	T	6	159	10
	3L	13486761	CG10741	FBgn0045658	intronic	CG10741-in		0.101911	0.000103962	0.000139941	3.21644e-06	-2.60786	0.295124	5.51085	-2.71884	0.00445422	5.44212	-2.66335	0.149789	5.47649	A	G	16	157	14
	3L	14385276	CG3868	FBgn0036422	intergenic		-8588	0.159509	0.00544388	4.98481e-06	1.21326e-05	1.5919	1.42531	-1.75849	2.8323	1.81916	-3.84544	2.2121	1.62223	-2.80196	T	C	26	163	10
	3L	14385276	CG43120	FBgn0262580	intergenic		8880	0.159509	0.00544388	4.98481e-06	1.21326e-05	1.5919	1.42531	-1.75849	2.8323	1.81916	-3.84544	2.2121	1.62223	-2.80196	T	C	26	163	10
	3L	14385279	CG3868	FBgn0036422	intergenic		-8585	0.166667	0.00742961	9.76606e-06	2.18379e-05	1.49316	1.42534	-1.56098	2.68182	1.75318	-3.61046	2.08749	1.58926	-2.58572	G	A	27	162	9
	3L	14385279	CG43120	FBgn0262580	intergenic		8883	0.166667	0.00742961	9.76606e-06	2.18379e-05	1.49316	1.42534	-1.56098	2.68182	1.75318	-3.61046	2.08749	1.58926	-2.58572	G	A	27	162	9
	3L	14385281	CG3868	FBgn0036422	intergenic		-8583	0.165644	0.00910047	9.71818e-06	2.62839e-05	1.46102	1.36106	-1.56098	2.67338	1.7363	-3.61046	2.0672	1.54868	-2.58572	T	A	27	163	9
	3L	14385281	CG43120	FBgn0262580	intergenic		8885	0.165644	0.00910047	9.71818e-06	2.62839e-05	1.46102	1.36106	-1.56098	2.67338	1.7363	-3.61046	2.0672	1.54868	-2.58572	T	A	27	163	9
	3L	15236621	Best4	FBgn0036491	intergenic		-55437	0.0487805	2.90313e-06	0.0552402	0.000161598	4.43252	1.38816	-7.47688	2.05766	1.07969	-3.03563	3.24509	1.23392	-5.25625	T	A	8	164	16
	3L	15236621	Tollo	FBgn0029114	intergenic		689	0.0487805	2.90313e-06	0.0552402	0.000161598	4.43252	1.38816	-7.47688	2.05766	1.07969	-3.03563	3.24509	1.23392	-5.25625	T	A	8	164	16
	3L	15741606	CG6244	FBgn0036531	intergenic		-59912	0.0304878	0.000317656	1.59053e-06	5.68243e-07	-4.26882	0.715158	9.25281	-6.25932	0.463743	12.9824	-5.26407	0.58945	11.1176	A	G	5	164	14
	3L	15741606	comm	FBgn0010105	intergenic		19952	0.0304878	0.000317656	1.59053e-06	5.68243e-07	-4.26882	0.715158	9.25281	-6.25932	0.463743	12.9824	-5.26407	0.58945	11.1176	A	G	5	164	14
	3L	18532220	CG32198	FBgn0052198	intergenic		11720	0.0943396	1.61029e-05	7.34584e-05	1.12616e-06	-3.02419	0.674855	6.72324	-3.14198	0.324451	6.6084	-3.08308	0.499653	6.66582	G	T	15	159	9
	3L	18532220	star1	FBgn0036790	intergenic		-21138	0.0943396	1.61029e-05	7.34584e-05	1.12616e-06	-3.02419	0.674855	6.72324	-3.14198	0.324451	6.6084	-3.08308	0.499653	6.66582	G	T	15	159	9
	3L	21641769	CG33291	FBgn0084061	intronic	CG33291-in		0.220859	7.32716e-06	0.000213743	1.40151e-06	-2.22457	-0.0304401	4.4187	-2.0407	-0.0688413	4.01255	-2.13263	-0.0496407	4.21563	C	T	36	163	17
	3L	21949005	CG7458	FBgn0037144	intronic	CG7458-in		0.0240964	0.00141712	4.38914e-07	9.63217e-07	-4.28825	0.773025	9.34952	-7.26326	0.651149	15.1777	-5.77575	0.712087	12.2636	T	A	4	166	19
	3R	2580547	bcd	FBgn0000166	intergenic		-1017	0.037594	8.85458e-05	2.89767e-06	3.51735e-07	-4.8172	0.555015	10.1894	-6.37616	0.426	13.1783	-5.59668	0.490508	11.6839	A	T	5	133	14
	3R	2580547	zen	FBgn0004053	intergenic		631	0.037594	8.85458e-05	2.89767e-06	3.51735e-07	-4.8172	0.555015	10.1894	-6.37616	0.426	13.1783	-5.59668	0.490508	11.6839	A	T	5	133	14
	3R	6578102	CG14691	FBgn0037829	intergenic		-950	0.33121	1.54098e-07	0.00840363	4.18794e-06	-2.20555	-0.538803	3.87229	-1.2782	-0.0993325	2.45708	-1.74188	-0.319068	3.16468	A	T	52	157	12
	3R	6578102	Takr86C	FBgn0004841	intergenic		1152	0.33121	1.54098e-07	0.00840363	4.18794e-06	-2.20555	-0.538803	3.87229	-1.2782	-0.0993325	2.45708	-1.74188	-0.319068	3.16468	A	T	52	157	12
	3R	6840198	CG34114	FBgn0083950	intronic	CG34114-in		0.0424242	0.00975716	6.21783e-06	2.38844e-05	-2.6501	0.718187	6.01838	-5.05227	0.540233	10.6448	-3.85118	0.62921	8.33157	G	T	7	165	14
	3R	7002501	Ugt86Dh	FBgn0040252	missense	Ugt86Dh-cds		0.0239521	3.8965e-05	8.64447e-05	2.04094e-06	-5.45601	0.723182	11.6352	-5.76731	0.662789	12.1974	-5.61166	0.692985	11.9163	G	C	4	167	27
	3R	7184695	KP78a	FBgn0026064	intergenic		5842	0.0802469	0.00881231	6.14962e-06	2.12566e-05	-2.03763	0.622634	4.69789	-3.7504	0.316181	7.81699	-2.89402	0.469407	6.25744	G	T	13	162	15
	3R	7184695	mRpL40	FBgn0037892	intergenic		-48924	0.0802469	0.00881231	6.14962e-06	2.12566e-05	-2.03763	0.622634	4.69789	-3.7504	0.316181	7.81699	-2.89402	0.469407	6.25744	G	T	13	162	15
	3R	7184695	pros	FBgn0004595	intergenic	pros-in		0.0802469	0.00881231	6.14962e-06	2.12566e-05	-2.03763	0.622634	4.69789	-3.7504	0.316181	7.81699	-2.89402	0.469407	6.25744	G	T	13	162	15
	3R	7187625	KP78a	FBgn0026064	intergenic		8772	0.0363636	0.0247611	5.65157e-06	5.4301e-05	-2.50158	0.78415	5.78731	-5.41593	0.604294	11.4362	-3.95876	0.694222	8.61173	C	A	6	165	10
	3R	7187625	mRpL40	FBgn0037892	intergenic		-45994	0.0363636	0.0247611	5.65157e-06	5.4301e-05	-2.50158	0.78415	5.78731	-5.41593	0.604294	11.4362	-3.95876	0.694222	8.61173	C	A	6	165	10
	3R	7187625	pros	FBgn0004595	intergenic	pros-in		0.0363636	0.0247611	5.65157e-06	5.4301e-05	-2.50158	0.78415	5.78731	-5.41593	0.604294	11.4362	-3.95876	0.694222	8.61173	C	A	6	165	10
	3R	7193341	KP78a	FBgn0026064	intergenic		14488	0.0239521	0.00327643	6.27053e-06	9.01867e-06	-3.94894	0.795377	8.69325	-6.58665	0.623539	13.7968	-5.2678	0.709458	11.245	G	T	4	167	20
	3R	7193341	mRpL40	FBgn0037892	intergenic		-40278	0.0239521	0.00327643	6.27053e-06	9.01867e-06	-3.94894	0.795377	8.69325	-6.58665	0.623539	13.7968	-5.2678	0.709458	11.245	G	T	4	167	20
	3R	7193341	pros	FBgn0004595	intergenic	pros-in		0.0239521	0.00327643	6.27053e-06	9.01867e-06	-3.94894	0.795377	8.69325	-6.58665	0.623539	13.7968	-5.2678	0.709458	11.245	G	T	4	167	20
	3R	7193808	KP78a	FBgn0026064	intergenic		14955	0.0239521	0.00327643	6.27053e-06	9.01867e-06	-3.94894	0.795377	8.69325	-6.58665	0.623539	13.7968	-5.2678	0.709458	11.245	C	T	4	167	17
	3R	7193808	mRpL40	FBgn0037892	intergenic		-39811	0.0239521	0.00327643	6.27053e-06	9.01867e-06	-3.94894	0.795377	8.69325	-6.58665	0.623539	13.7968	-5.2678	0.709458	11.245	C	T	4	167	17
	3R	7193808	pros	FBgn0004595	intergenic	pros-in		0.0239521	0.00327643	6.27053e-06	9.01867e-06	-3.94894	0.795377	8.69325	-6.58665	0.623539	13.7968	-5.2678	0.709458	11.245	C	T	4	167	17
	3R	7194546	KP78a	FBgn0026064	intergenic		15693	0.0239521	0.00327643	6.27053e-06	9.01867e-06	-3.94894	0.795377	8.69325	-6.58665	0.623539	13.7968	-5.2678	0.709458	11.245	G	A	4	167	12
	3R	7194546	mRpL40	FBgn0037892	intergenic		-39073	0.0239521	0.00327643	6.27053e-06	9.01867e-06	-3.94894	0.795377	8.69325	-6.58665	0.623539	13.7968	-5.2678	0.709458	11.245	G	A	4	167	12
	3R	7194546	pros	FBgn0004595	intergenic	pros-in		0.0239521	0.00327643	6.27053e-06	9.01867e-06	-3.94894	0.795377	8.69325	-6.58665	0.623539	13.7968	-5.2678	0.709458	11.245	G	A	4	167	12
	3R	7195121	KP78a	FBgn0026064	intergenic		16268	0.0239521	0.00327643	6.27053e-06	9.01867e-06	-3.94894	0.795377	8.69325	-6.58665	0.623539	13.7968	-5.2678	0.709458	11.245	C	T	4	167	17
	3R	7195121	mRpL40	FBgn0037892	intergenic		-38498	0.0239521	0.00327643	6.27053e-06	9.01867e-06	-3.94894	0.795377	8.69325	-6.58665	0.623539	13.7968	-5.2678	0.709458	11.245	C	T	4	167	17
	3R	7195121	pros	FBgn0004595	intergenic	pros-in		0.0239521	0.00327643	6.27053e-06	9.01867e-06	-3.94894	0.795377	8.69325	-6.58665	0.623539	13.7968	-5.2678	0.709458	11.245	C	T	4	167	17
	3R	7195192	KP78a	FBgn0026064	intergenic		16339	0.0299401	0.000248843	4.9385e-05	4.76327e-06	-4.38235	0.722131	9.48684	-5.3408	0.619259	11.3009	-4.86158	0.670695	10.3938	G	A	5	167	17
	3R	7195192	mRpL40	FBgn0037892	intergenic		-38427	0.0299401	0.000248843	4.9385e-05	4.76327e-06	-4.38235	0.722131	9.48684	-5.3408	0.619259	11.3009	-4.86158	0.670695	10.3938	G	A	5	167	17
	3R	7195192	pros	FBgn0004595	intergenic	pros-in		0.0299401	0.000248843	4.9385e-05	4.76327e-06	-4.38235	0.722131	9.48684	-5.3408	0.619259	11.3009	-4.86158	0.670695	10.3938	G	A	5	167	17
	3R	8117003	CG4066	FBgn0038011	intergenic		-20072	0.277778	0.013354	8.07273e-07	1.00533e-05	-1.15237	0.404481	2.70923	-2.50224	-0.473472	4.531	-1.8273	-0.0344955	3.62011	T	C	45	162	16
	3R	8117003	Sfp87B	FBgn0259975	intergenic		17760	0.277778	0.013354	8.07273e-07	1.00533e-05	-1.15237	0.404481	2.70923	-2.50224	-0.473472	4.531	-1.8273	-0.0344955	3.62011	T	C	45	162	16
	3R	8117003	svp	FBgn0003651	intronic	svp-in		0.277778	0.013354	8.07273e-07	1.00533e-05	-1.15237	0.404481	2.70923	-2.50224	-0.473472	4.531	-1.8273	-0.0344955	3.62011	T	C	45	162	16
	3R	9305930	CG12538	FBgn0038157	intergenic		-42743	0.0240964	1.97898e-05	8.81565e-05	1.26608e-06	-5.39161	0.85199	11.6352	-5.7421	0.713214	12.1974	-5.56685	0.782602	11.9163	C	T	4	166	15
	3R	9305930	mir-252	FBgn0262323	intergenic		15897	0.0240964	1.97898e-05	8.81565e-05	1.26608e-06	-5.39161	0.85199	11.6352	-5.7421	0.713214	12.1974	-5.56685	0.782602	11.9163	C	T	4	166	15
	3R	9798204	rdx	FBgn0262907	intronic	rdx-in		0.025641	9.75029e-06	0.129629	0.000777991	5.89995	1.22529	-10.5746	2.2985	0.974961	-3.62203	4.09922	1.10013	-7.09832	A	T	4	156	18
	3R	10704042	CG17304	FBgn0084494	intergenic		18482	0.20122	0.149441	8.21124e-06	0.00042025	0.747574	1.30801	-0.187133	2.51663	1.91379	-3.11947	1.6321	1.6109	-1.6533	A	C	33	164	16
	3R	10704042	CG3631	FBgn0038268	intergenic		-1121	0.20122	0.149441	8.21124e-06	0.00042025	0.747574	1.30801	-0.187133	2.51663	1.91379	-3.11947	1.6321	1.6109	-1.6533	A	C	33	164	16
	3R	10704077	CG17304	FBgn0084494	intergenic		18517	0.154839	0.716921	9.18749e-06	0.00333348	0.20446	1.30801	0.899093	2.77353	1.91379	-3.63328	1.489	1.6109	-1.36709	G	A	24	155	14
	3R	10704077	CG3631	FBgn0038268	intergenic		-1086	0.154839	0.716921	9.18749e-06	0.00333348	0.20446	1.30801	0.899093	2.77353	1.91379	-3.63328	1.489	1.6109	-1.36709	G	A	24	155	14
	3R	10704082	CG17304	FBgn0084494	intergenic		18522	0.165605	0.226332	4.9184e-06	0.00057877	0.692343	1.30801	-0.0766728	2.75942	1.91379	-3.60504	1.72588	1.6109	-1.84086	T	A	26	157	15
	3R	10704082	CG3631	FBgn0038268	intergenic		-1081	0.165605	0.226332	4.9184e-06	0.00057877	0.692343	1.30801	-0.0766728	2.75942	1.91379	-3.60504	1.72588	1.6109	-1.84086	T	A	26	157	15
	3R	10704094	CG17304	FBgn0084494	intergenic		18534	0.20122	0.149441	8.21124e-06	0.00042025	0.747574	1.30801	-0.187133	2.51663	1.91379	-3.11947	1.6321	1.6109	-1.6533	A	C	33	164	14
	3R	10704094	CG3631	FBgn0038268	intergenic		-1069	0.20122	0.149441	8.21124e-06	0.00042025	0.747574	1.30801	-0.187133	2.51663	1.91379	-3.11947	1.6321	1.6109	-1.6533	A	C	33	164	14
	3R	11594211	CG4525	FBgn0038358	intergenic		-5886	0.133333	6.26598e-06	0.0145315	5.23388e-05	-2.88629	0.106832	5.87941	-1.76354	0.444047	3.97113	-2.32492	0.27544	4.92527	T	C	20	150	6
	3R	11594211	CG5623	FBgn0038357	intergenic		1051	0.133333	6.26598e-06	0.0145315	5.23388e-05	-2.88629	0.106832	5.87941	-1.76354	0.444047	3.97113	-2.32492	0.27544	4.92527	T	C	20	150	6
	3R	13113897	CG31419	FBgn0051419	intergenic		2792	0.030303	3.48171e-06	0.083012	0.000305029	5.44376	1.3921	-9.49543	2.34055	1.08819	-3.5929	3.89216	1.24014	-6.54417	G	A	5	165	16
	3R	13113897	beat-IIa	FBgn0038498	intergenic		-31824	0.030303	3.48171e-06	0.083012	0.000305029	5.44376	1.3921	-9.49543	2.34055	1.08819	-3.5929	3.89216	1.24014	-6.54417	G	A	5	165	16
	3R	13909059	CG14317	FBgn0038566	intergenic		870	0.0542169	0.171847	8.71483e-06	0.000488348	1.24799	1.06458	-1.4314	4.35149	1.33773	-7.36525	2.79974	1.20116	-4.39833	A	G	9	166	12
	3R	13909059	sr	FBgn0003499	intergenic		-7466	0.0542169	0.171847	8.71483e-06	0.000488348	1.24799	1.06458	-1.4314	4.35149	1.33773	-7.36525	2.79974	1.20116	-4.39833	A	G	9	166	12
	3R	14201206	CG7675	FBgn0038610	intergenic		-2636	0.037037	0.000463229	1.0402e-06	9.82785e-07	-4.85576	0.505517	10.217	-7.27188	0.635488	15.1792	-6.06382	0.570502	12.6981	T	G	4	108	4
	3R	14201206	gl	FBgn0004618	intergenic		2746	0.037037	0.000463229	1.0402e-06	9.82785e-07	-4.85576	0.505517	10.217	-7.27188	0.635488	15.1792	-6.06382	0.570502	12.6981	T	G	4	108	4
	3R	18081568	Gld2	FBgn0038934	intergenic		38714	0.0387597	0.0175578	9.61322e-06	7.66327e-05	-2.82372	0.593254	6.2407	-5.55661	1.06389	12.1771	-4.19017	0.828573	9.20891	A	T	5	129	16
	3R	18081568	mir-1010	FBgn0262382	intergenic		-37033	0.0387597	0.0175578	9.61322e-06	7.66327e-05	-2.82372	0.593254	6.2407	-5.55661	1.06389	12.1771	-4.19017	0.828573	9.20891	A	T	5	129	16
	3R	18081568	SKIP	FBgn0051163	intronic	SKIP-in		0.0387597	0.0175578	9.61322e-06	7.66327e-05	-2.82372	0.593254	6.2407	-5.55661	1.06389	12.1771	-4.19017	0.828573	9.20891	A	T	5	129	16
	3R	18359902	CG5326	FBgn0038983	intronic	CG5326-in		0.0245399	0.0113965	2.2094e-06	1.43717e-05	-3.40085	0.938639	7.74034	-6.94437	0.633588	14.5223	-5.17261	0.786113	11.1313	A	C	4	163	12
	3R	18435765	CG31156	FBgn0051156	missense	CG31156-in		0.0243902	0.0111389	2.03354e-06	1.36061e-05	-3.42665	0.887041	7.74034	-6.94805	0.626241	14.5223	-5.18735	0.756641	11.1313	G	C	4	164	18
	3R	18435765	CG13843	FBgn0038993	missense	CG13843-cds		0.0243902	0.0111389	2.03354e-06	1.36061e-05	-3.42665	0.887041	7.74034	-6.94805	0.626241	14.5223	-5.18735	0.756641	11.1313	G	C	4	164	18
	3R	19177518	DNApol-epsilon	FBgn0020756	synonymous	DNApol-epsilon:3		0.0304878	0.00210512	1.40257e-05	9.87057e-06	-3.68924	0.818609	8.19708	-5.71769	0.590456	12.0258	-4.70346	0.704533	10.1115	A	G	5	164	17
	3R	19185223	RpS3	FBgn0002622	synonymous	RpS3-cds		0.0248447	0.0210018	8.6598e-06	4.86597e-05	-3.08979	0.784555	6.96413	-6.48984	0.507877	13.4875	-4.78981	0.646216	10.2258	C	T	4	161	13
	3R	21631129	BG642167	FBgn0045690	intergenic		-1060	0.0361446	2.96511e-05	9.10339e-07	6.33797e-08	-4.56075	0.654664	9.77617	-5.86689	0.518404	12.2522	-5.21382	0.586534	11.0142	C	T	6	166	15
	3R	21631129	CG31093	FBgn0051093	intergenic		14936	0.0361446	2.96511e-05	9.10339e-07	6.33797e-08	-4.56075	0.654664	9.77617	-5.86689	0.518404	12.2522	-5.21382	0.586534	11.0142	C	T	6	166	15
	3R	21631240	BG642167	FBgn0045690	intergenic		-949	0.0304878	4.16099e-05	1.64239e-05	5.90729e-07	-4.90687	0.65907	10.4728	-5.60527	0.528406	11.739	-5.25607	0.593738	11.1059	G	A	5	164	15
	3R	21631240	CG31093	FBgn0051093	intergenic		15047	0.0304878	4.16099e-05	1.64239e-05	5.90729e-07	-4.90687	0.65907	10.4728	-5.60527	0.528406	11.739	-5.25607	0.593738	11.1059	G	A	5	164	15
	3R	21861139	HLHm7	FBgn0002633	intergenic		-1621	0.030303	0.00117522	7.26747e-06	4.23893e-06	-3.92094	0.757969	8.59985	-5.90193	0.601178	12.405	-4.91144	0.679574	10.5024	C	A	5	165	17
	3R	21861139	m6	FBgn0002632	intergenic		1370	0.030303	0.00117522	7.26747e-06	4.23893e-06	-3.92094	0.757969	8.59985	-5.90193	0.601178	12.405	-4.91144	0.679574	10.5024	C	A	5	165	17
	3R	22303435	CG6490	FBgn0039431	missense	CG6490:10		0.0240964	0.0137033	3.46152e-06	2.27382e-05	-3.33333	0.823714	7.49037	-6.77604	0.61596	14.168	-5.05468	0.719837	10.8292	G	A	4	166	19
	3R	23040983	CG34006	FBgn0054006	intergenic		-1688	0.025	0.010844	2.45869e-06	1.3156e-05	-3.40804	0.924251	7.74034	-6.90835	0.705641	14.5223	-5.1582	0.814946	11.1313	C	A	4	160	18
	3R	23040983	Ser	FBgn0004197	intergenic		21267	0.025	0.010844	2.45869e-06	1.3156e-05	-3.40804	0.924251	7.74034	-6.90835	0.705641	14.5223	-5.1582	0.814946	11.1313	C	A	4	160	18
	3R	23218369	side	FBgn0016061	intronic	side-in		0.0432099	0.0464179	8.03584e-06	0.000106938	-2.05194	0.894956	4.99884	-4.97615	0.54555	10.4978	-3.51404	0.720253	7.74834	C	T	7	162	13
	3R	23243494	side	FBgn0016061	intronic	side-in		0.0242424	0.00361661	4.72654e-07	2.18122e-06	-3.93167	0.803115	8.66645	-7.32654	0.567702	15.2208	-5.6291	0.685409	11.9436	A	T	4	165	13
	3R	23402905	wdb	FBgn0027492	intronic	wdb-in		0.0243902	0.0103244	2.07003e-06	1.26838e-05	-3.4596	0.821144	7.74034	-6.94755	0.627227	14.5223	-5.20358	0.724185	11.1313	C	T	4	164	12
	3R	25138928	CG14506	FBgn0039659	intergenic		15977	0.0451128	0.000416266	9.21273e-06	2.46354e-06	-3.7807	0.763734	8.32513	-5.37227	0.728252	11.4728	-4.57648	0.745993	9.89896	C	T	6	133	3
	3R	25138928	Cnx99A	FBgn0015622	intergenic		-2037	0.0451128	0.000416266	9.21273e-06	2.46354e-06	-3.7807	0.763734	8.32513	-5.37227	0.728252	11.4728	-4.57648	0.745993	9.89896	C	T	6	133	3
	3R	25139110	CG14506	FBgn0039659	intergenic		16159	0.0569106	4.62716e-05	4.78673e-05	1.97078e-06	-3.92075	0.58171	8.42321	-4.76765	0.413325	9.94862	-4.3442	0.497517	9.18591	A	T	7	123	3
	3R	25139110	Cnx99A	FBgn0015622	intergenic		-1855	0.0569106	4.62716e-05	4.78673e-05	1.97078e-06	-3.92075	0.58171	8.42321	-4.76765	0.413325	9.94862	-4.3442	0.497517	9.18591	A	T	7	123	3
	X	2487647	egh	FBgn0001404	intronic	egh-in		0.220859	2.89276e-06	0.126183	0.000463302	2.27679	1.99857	-2.55501	0.862627	1.33547	-0.389787	1.56971	1.66702	-1.4724	G	A	36	163	11
	X	6396532	CG33665	FBgn0053665	intergenic		23650	0.101796	0.00793623	1.61727e-06	8.9279e-06	1.8071	1.35246	-2.26174	3.52273	1.65627	-5.38919	2.66491	1.50436	-3.82546	G	C	17	167	13
	X	6396532	tRNA:CR32748	FBgn0052748	intergenic		-14475	0.101796	0.00793623	1.61727e-06	8.9279e-06	1.8071	1.35246	-2.26174	3.52273	1.65627	-5.38919	2.66491	1.50436	-3.82546	G	C	17	167	13
	X	6396532	CG42340	FBgn0259242	intronic	CG42340-in		0.101796	0.00793623	1.61727e-06	8.9279e-06	1.8071	1.35246	-2.26174	3.52273	1.65627	-5.38919	2.66491	1.50436	-3.82546	G	C	17	167	13
	X	8537852	oc	FBgn0004102	intronic	oc-in		0.409091	1.77229e-06	0.0333842	8.03198e-05	-2.05953	-0.724483	3.39457	-1.04286	-0.011945	2.07378	-1.5512	-0.368214	2.73418	A	G	63	154	12
	X	11400359	Drak	FBgn0052666	intronic	Drak-in		0.0239521	0.000124091	2.93115e-05	2.0229e-06	-5.10714	0.739894	10.9542	-6.12014	0.645887	12.8862	-5.61364	0.69289	11.9202	A	G	4	167	16
	X	11975057	CG12721	FBgn0030373	intergenic		8198	0.0240964	0.000740149	3.24263e-06	1.50549e-06	-4.30739	0.904241	9.51901	-6.75254	0.664518	14.1696	-5.52996	0.78438	11.8443	T	G	4	166	8
	X	11975057	CG15734	FBgn0030374	intergenic		-5445	0.0240964	0.000740149	3.24263e-06	1.50549e-06	-4.30739	0.904241	9.51901	-6.75254	0.664518	14.1696	-5.52996	0.78438	11.8443	T	G	4	166	8
	X	11975060	CG12721	FBgn0030373	intergenic		8201	0.0240964	0.000740149	3.24263e-06	1.50549e-06	-4.30739	0.904241	9.51901	-6.75254	0.664518	14.1696	-5.52996	0.78438	11.8443	T	C	4	166	9
	X	11975060	CG15734	FBgn0030374	intergenic		-5442	0.0240964	0.000740149	3.24263e-06	1.50549e-06	-4.30739	0.904241	9.51901	-6.75254	0.664518	14.1696	-5.52996	0.78438	11.8443	T	C	4	166	9
	X	12455848	CG15729	FBgn0030399	intergenic		-1228	0.0240964	0.000361693	3.72002e-05	5.13144e-06	-4.76846	0.733546	10.2705	-6.06227	0.648586	12.7731	-5.41537	0.691066	11.5218	G	C	4	166	18
	X	12455848	Cpr11B	FBgn0030398	intergenic		7574	0.0240964	0.000361693	3.72002e-05	5.13144e-06	-4.76846	0.733546	10.2705	-6.06227	0.648586	12.7731	-5.41537	0.691066	11.5218	G	C	4	166	18
	X	12757392	CG32650	FBgn0052650	intergenic		-34144	0.128834	0.000182901	2.21863e-05	2.04294e-06	-2.29201	0.28601	4.87003	-2.86276	0.139197	5.86471	-2.57738	0.212604	5.36737	C	T	21	163	7
	X	12757392	CG4661	FBgn0030429	intergenic		5637	0.128834	0.000182901	2.21863e-05	2.04294e-06	-2.29201	0.28601	4.87003	-2.86276	0.139197	5.86471	-2.57738	0.212604	5.36737	C	T	21	163	7
	X	12757392	Pde9	FBgn0259171	intergenic	Pde9-in		0.128834	0.000182901	2.21863e-05	2.04294e-06	-2.29201	0.28601	4.87003	-2.86276	0.139197	5.86471	-2.57738	0.212604	5.36737	C	T	21	163	7
	X	12757418	CG32650	FBgn0052650	intergenic		-34118	0.123457	0.000336349	3.96673e-05	5.57226e-06	-2.24235	0.277465	4.76216	-2.88014	0.239592	5.99988	-2.56125	0.258529	5.38102	T	A	20	162	6
	X	12757418	CG4661	FBgn0030429	intergenic		5663	0.123457	0.000336349	3.96673e-05	5.57226e-06	-2.24235	0.277465	4.76216	-2.88014	0.239592	5.99988	-2.56125	0.258529	5.38102	T	A	20	162	6
	X	12757418	Pde9	FBgn0259171	intergenic	Pde9-in		0.123457	0.000336349	3.96673e-05	5.57226e-06	-2.24235	0.277465	4.76216	-2.88014	0.239592	5.99988	-2.56125	0.258529	5.38102	T	A	20	162	6
	X	12757550	CG32650	FBgn0052650	intergenic		-33986	0.11875	0.000721117	2.87453e-05	7.63145e-06	-2.19142	0.349586	4.73242	-2.97778	0.301381	6.25694	-2.5846	0.325484	5.49468	C	T	19	160	6
	X	12757550	CG4661	FBgn0030429	intergenic		5795	0.11875	0.000721117	2.87453e-05	7.63145e-06	-2.19142	0.349586	4.73242	-2.97778	0.301381	6.25694	-2.5846	0.325484	5.49468	C	T	19	160	6
	X	12757550	Pde9	FBgn0259171	intergenic	Pde9-in		0.11875	0.000721117	2.87453e-05	7.63145e-06	-2.19142	0.349586	4.73242	-2.97778	0.301381	6.25694	-2.5846	0.325484	5.49468	C	T	19	160	6
	X	13851507	CG11068	FBgn0030536	intergenic		900	0.101911	1.16484e-05	0.000558628	4.48076e-06	-3.07155	0.420976	6.56407	-2.69153	0.403338	5.78639	-2.88154	0.412157	6.17523	C	T	16	157	7
	X	13851507	ben	FBgn0000173	intergenic		-38880	0.101911	1.16484e-05	0.000558628	4.48076e-06	-3.07155	0.420976	6.56407	-2.69153	0.403338	5.78639	-2.88154	0.412157	6.17523	C	T	16	157	7
	X	13851507	mamo	FBgn0263115	intronic	mamo-in		0.101911	1.16484e-05	0.000558628	4.48076e-06	-3.07155	0.420976	6.56407	-2.69153	0.403338	5.78639	-2.88154	0.412157	6.17523	C	T	16	157	7
	X	14300784	CG9411	FBgn0030569	intergenic		-65652	0.0552147	0.000437838	4.23432e-05	6.94177e-06	3.20324	1.29751	-5.10897	4.09201	1.35425	-6.82976	3.64762	1.32588	-5.96936	T	C	9	163	13
	X	14300784	betaNACtes4	FBgn0030566	intergenic		25335	0.0552147	0.000437838	4.23432e-05	6.94177e-06	3.20324	1.29751	-5.10897	4.09201	1.35425	-6.82976	3.64762	1.32588	-5.96936	T	C	9	163	13
	X	14300784	dpr8	FBgn0052600	intronic	dpr8-in		0.0552147	0.000437838	4.23432e-05	6.94177e-06	3.20324	1.29751	-5.10897	4.09201	1.35425	-6.82976	3.64762	1.32588	-5.96936	T	C	9	163	13
	X	14300792	CG9411	FBgn0030569	intergenic		-65644	0.0552147	0.000437838	4.23432e-05	6.94177e-06	3.20324	1.29751	-5.10897	4.09201	1.35425	-6.82976	3.64762	1.32588	-5.96936	T	A	9	163	13
	X	14300792	betaNACtes4	FBgn0030566	intergenic		25343	0.0552147	0.000437838	4.23432e-05	6.94177e-06	3.20324	1.29751	-5.10897	4.09201	1.35425	-6.82976	3.64762	1.32588	-5.96936	T	A	9	163	13
	X	14300792	dpr8	FBgn0052600	intronic	dpr8-in		0.0552147	0.000437838	4.23432e-05	6.94177e-06	3.20324	1.29751	-5.10897	4.09201	1.35425	-6.82976	3.64762	1.32588	-5.96936	T	A	9	163	13
	X	16882177	CG9059	FBgn0030810	intronic	CG9059-in		0.0898204	0.00694857	3.7867e-06	1.28559e-05	-1.94246	0.635603	4.52052	-3.5995	0.29245	7.49146	-2.77098	0.464026	6.00599	G	A	15	167	14
	X	16882884	CG9059	FBgn0085137	intronic	CG9059-in		0.0479042	0.00693212	9.94775e-07	5.98724e-06	-2.60136	0.735316	5.93803	-5.08106	0.452259	10.6144	-3.84121	0.593787	8.2762	A	G	8	167	15
	X	17911728	CG12672	FBgn0030886	intergenic		10203	0.0738255	0.00914031	2.07671e-06	9.1896e-06	-2.03246	0.741838	4.80676	-4.09069	0.497905	8.67928	-3.06157	0.619872	6.74302	T	G	11	149	5
	X	17911728	CG6867	FBgn0030887	intergenic		-6176	0.0738255	0.00914031	2.07671e-06	9.1896e-06	-2.03246	0.741838	4.80676	-4.09069	0.497905	8.67928	-3.06157	0.619872	6.74302	T	G	11	149	5
	X	17911728	Sh	FBgn0003380	intronic	Sh-in		0.0738255	0.00914031	2.07671e-06	9.1896e-06	-2.03246	0.741838	4.80676	-4.09069	0.497905	8.67928	-3.06157	0.619872	6.74302	T	G	11	149	5
