# Supplementary material for: Genome-Wide Association for Sensitivity to Chronic Oxidative Stress in Drosophila melanogaster
Source: PLoS One. 2012 Jun 8;7(6):e38722. doi: 10.1371/journal.pone.0038722 (PMC3371005; doi:10.1371/journal.pone.0038722)
Supplement: Table S8 — Gene Ontology enrichment analysis. (XLSX) [file pone.0038722.s013.xlsx]

## Sheet: Sheet1
Category	Term	Name	Count	%	P-Value	Benjamini
Biological Process	GO:0030182	neuron differentiation	37	8.9372	1.08626e-08	1.54248e-05
	GO:0006928	cell motion	30	7.24638	6.32984e-08	4.49409e-05
	GO:0048666	neuron development	32	7.72947	9.04927e-08	4.28323e-05
	GO:0007409	axonogenesis	23	5.55556	1.87361e-07	6.65111e-05
	GO:0030030	cell projection organization	32	7.72947	2.82683e-07	8.02787e-05
	GO:0030707	ovarian follicle cell development	23	5.55556	3.17184e-07	7.50641e-05
	GO:0048569	post-embryonic organ development	27	6.52174	1.58071e-06	0.000320607
	GO:0016477	cell migration	20	4.83092	1.88961e-06	0.00033535
	GO:0048563	post-embryonic organ morphogenesis	26	6.28019	2.29666e-06	0.000362296
	GO:0007560	imaginal disc morphogenesis	26	6.28019	2.29666e-06	0.000362296
	GO:0048812	neuron projection morphogenesis	26	6.28019	2.59482e-06	0.000368397
	GO:0031175	neuron projection development	26	6.28019	2.7832e-06	0.000359222
	GO:0048667	cell morphogenesis involved in neuron differentiation	26	6.28019	2.96128e-06	0.000350357
	GO:0048707	instar larval or pupal morphogenesis	29	7.00483	3.09075e-06	0.000337548
	GO:0009886	post-embryonic morphogenesis	29	7.00483	4.31521e-06	0.000437591
	GO:0007411	axon guidance	17	4.10628	4.42564e-06	0.000418874
	GO:0048870	cell motility	20	4.83092	5.10033e-06	0.000452553
	GO:0007552	metamorphosis	29	7.00483	6.98847e-06	0.000583575
	GO:0000904	cell morphogenesis involved in differentiation	26	6.28019	7.33072e-06	0.000578148
	GO:0001751	compound eye photoreceptor cell differentiation	15	3.62319	7.8733e-06	0.000588255
	GO:0046530	photoreceptor cell differentiation	16	3.86473	9.30098e-06	0.000660154
	GO:0032989	cellular component morphogenesis	36	8.69565	9.74068e-06	0.000658442
	GO:0051674	localization of cell	20	4.83092	1.01404e-05	0.000654306
	GO:0003002	regionalization	33	7.97101	1.03946e-05	0.000641553
	GO:0007444	imaginal disc development	31	7.48792	1.0721e-05	0.000634128
	GO:0007389	pattern specification process	34	8.21256	1.26324e-05	0.000717267
	GO:0001754	eye photoreceptor cell differentiation	15	3.62319	1.31977e-05	0.000720545
	GO:0000902	cell morphogenesis	32	7.72947	1.59544e-05	0.000838738
	GO:0048858	cell projection morphogenesis	26	6.28019	1.88912e-05	0.000957605
	GO:0007424	open tracheal system development	17	4.10628	2.01802e-05	0.000987655
	GO:0060541	respiratory system development	17	4.10628	2.01802e-05	0.000987655
	GO:0048729	tissue morphogenesis	22	5.31401	2.6102e-05	0.00123475
	GO:0007297	ovarian follicle cell migration	12	2.89855	2.61032e-05	0.001195
	GO:0048749	compound eye development	25	6.03865	2.91838e-05	0.00129421
	GO:0001745	compound eye morphogenesis	22	5.31401	3.12545e-05	0.00134401
	GO:0007298	border follicle cell migration	11	2.657	3.23104e-05	0.00134855
	GO:0032990	cell part morphogenesis	26	6.28019	3.33987e-05	0.00135414
	GO:0001654	eye development	26	6.28019	3.51697e-05	0.00138631
	GO:0030036	actin cytoskeleton organization	16	3.86473	3.54616e-05	0.00136006
	GO:0030029	actin filament-based process	16	3.86473	3.85012e-05	0.00143772
	GO:0060429	epithelium development	21	5.07246	4.02727e-05	0.00146529
	GO:0009791	post-embryonic development	30	7.24638	7.43747e-05	0.00263692
	GO:0048592	eye morphogenesis	22	5.31401	9.12711e-05	0.00315625
	GO:0002165	instar larval or pupal development	29	7.00483	9.71904e-05	0.00328073
	GO:0007010	cytoskeleton organization	31	7.48792	0.000105165	0.00346706
	GO:0048477	oogenesis	34	8.21256	0.00012781	0.00411655
	GO:0042461	photoreceptor cell development	10	2.41546	0.000128942	0.00406084
	GO:0048732	gland development	16	3.86473	0.000159708	0.00491836
	GO:0007292	female gamete generation	34	8.21256	0.000163169	0.00491806
	GO:0007423	sensory organ development	28	6.76329	0.000169895	0.00501388
	GO:0003006	reproductive developmental process	32	7.72947	0.000205335	0.00593346
	GO:0042051	compound eye photoreceptor development	9	2.17391	0.000207003	0.00586225
	GO:0002009	morphogenesis of an epithelium	19	4.58937	0.000215854	0.00599267
	GO:0048598	embryonic morphogenesis	19	4.58937	0.000230266	0.00626902
	GO:0007015	actin filament organization	11	2.657	0.000234264	0.00625758
	GO:0042462	eye photoreceptor cell development	9	2.17391	0.000236573	0.0062024
	GO:0009952	anterior/posterior pattern formation	16	3.86473	0.000254217	0.00654277
	GO:0045165	cell fate commitment	19	4.58937	0.00031509	0.0079592
	GO:0001700	embryonic development via the syncytial blastoderm	18	4.34783	0.000349859	0.00867943
	GO:0035272	exocrine system development	14	3.38164	0.000372796	0.00908725
	GO:0007431	salivary gland development	14	3.38164	0.000372796	0.00908725
	GO:0048610	reproductive cellular process	31	7.48792	0.000374236	0.00896827
	GO:0007517	muscle organ development	14	3.38164	0.000399785	0.00941883
	GO:0008045	motor axon guidance	6	1.44928	0.000478031	0.0110689
	GO:0007472	wing disc morphogenesis	18	4.34783	0.000485829	0.0110681
	GO:0010002	cardioblast differentiation	5	1.20773	0.000524321	0.0117515
	GO:0009792	embryonic development ending in birth or egg hatching	18	4.34783	0.000595486	0.0131293
	GO:0007304	chorion-containing eggshell formation	11	2.657	0.000645599	0.0140094
	GO:0001709	cell fate determination	13	3.1401	0.000654988	0.0139979
	GO:0007276	gamete generation	39	9.42029	0.000686243	0.0144439
	GO:0030703	eggshell formation	11	2.657	0.000702215	0.014562
	GO:0007447	imaginal disc pattern formation	11	2.657	0.000762865	0.0155828
	GO:0035120	post-embryonic appendage morphogenesis	18	4.34783	0.000764615	0.0153969
	GO:0048609	reproductive process in a multicellular organism	41	9.90338	0.000940544	0.0186438
	GO:0032504	multicellular organism reproduction	41	9.90338	0.000940544	0.0186438
	GO:0019953	sexual reproduction	39	9.42029	0.00115373	0.02251
	GO:0035220	wing disc development	20	4.83092	0.00118002	0.0227057
	GO:0007476	imaginal disc-derived wing morphogenesis	17	4.10628	0.00122753	0.0232942
	GO:0035114	imaginal disc-derived appendage morphogenesis	18	4.34783	0.00122952	0.0230241
	GO:0016331	morphogenesis of embryonic epithelium	12	2.89855	0.00123364	0.0228
	GO:0006355	regulation of transcription, DNA-dependent	34	8.21256	0.001249	0.0227844
	GO:0035107	appendage morphogenesis	18	4.34783	0.00140911	0.0253445
	GO:0048737	imaginal disc-derived appendage development	18	4.34783	0.00147351	0.0261573
	GO:0007422	peripheral nervous system development	10	2.41546	0.00158499	0.0277632
	GO:0048736	appendage development	18	4.34783	0.00168244	0.029088
	GO:0007610	behavior	26	6.28019	0.00176067	0.0300556
	GO:0007498	mesoderm development	10	2.41546	0.00200575	0.0337665
	GO:0045466	R7 cell differentiation	6	1.44928	0.00211136	0.035099
	GO:0040007	growth	11	2.657	0.00217	0.0356406
	GO:0007267	cell-cell signaling	16	3.86473	0.00237536	0.0385067
	GO:0006811	ion transport	22	5.31401	0.00253948	0.0406523
	GO:0007391	dorsal closure	10	2.41546	0.00270062	0.0426987
	GO:0007435	salivary gland morphogenesis	11	2.657	0.00282621	0.0441517
	GO:0022612	gland morphogenesis	11	2.657	0.00282621	0.0441517
	GO:0045449	regulation of transcription	40	9.66184	0.0028376	0.0438444
	GO:0007155	cell adhesion	14	3.38164	0.00297359	0.0454071
	GO:0007448	anterior/posterior pattern formation, imaginal disc	5	1.20773	0.00299264	0.0452064
	GO:0035051	cardiac cell differentiation	5	1.20773	0.00299264	0.0452064
	GO:0051252	regulation of RNA metabolic process	35	8.45411	0.00350805	0.0522437
	GO:0032535	regulation of cellular component size	10	2.41546	0.00357381	0.0526475
	GO:0044057	regulation of system process	6	1.44928	0.00372623	0.054273
	GO:0022604	regulation of cell morphogenesis	11	2.657	0.00385993	0.0555998
	GO:0046843	dorsal appendage formation	6	1.44928	0.00480017	0.0680162
	GO:0042058	regulation of epidermal growth factor receptor signaling pathway	5	1.20773	0.00508366	0.0711882
	GO:0009954	proximal/distal pattern formation	5	1.20773	0.00508366	0.0711882
	GO:0030001	metal ion transport	13	3.1401	0.00527905	0.0731099
	GO:0007507	heart development	8	1.93237	0.00541666	0.0742265
	GO:0043062	extracellular structure organization	8	1.93237	0.00541666	0.0742265
	GO:0006911	phagocytosis, engulfment	14	3.38164	0.00548985	0.0744773
	GO:0022610	biological adhesion	14	3.38164	0.00573875	0.0769967
	GO:0048100	wing disc anterior/posterior pattern formation	4	0.966184	0.00675625	0.089226
	GO:0048565	gut development	8	1.93237	0.00736779	0.0960408
	GO:0006909	phagocytosis	14	3.38164	0.00840562	0.107882
	GO:0008361	regulation of cell size	8	1.93237	0.00851858	0.108282
	GO:0045596	negative regulation of cell differentiation	8	1.93237	0.00851858	0.108282
	GO:0008356	asymmetric cell division	7	1.69082	0.00894132	0.112365
	GO:0048332	mesoderm morphogenesis	5	1.20773	0.00914245	0.113753
	GO:0045941	positive regulation of transcription	10	2.41546	0.00999125	0.122621
	GO:0042059	negative regulation of epidermal growth factor receptor signaling pathway	4	0.966184	0.0102662	0.12472
	GO:0006813	potassium ion transport	6	1.44928	0.0102801	0.123827
	GO:0007631	feeding behavior	5	1.20773	0.0104109	0.124261
	GO:0010628	positive regulation of gene expression	10	2.41546	0.0105392	0.12466
	GO:0050877	neurological system process	28	6.76329	0.0108869	0.127465
	GO:0008360	regulation of cell shape	9	2.17391	0.0110974	0.128723
	GO:0007242	intracellular signaling cascade	18	4.34783	0.0111499	0.128254
	GO:0009880	embryonic pattern specification	15	3.62319	0.0129247	0.146053
	GO:0045935	positive regulation of nucleobase, nucleoside, nucleotide and nucleic acid metabolic process	10	2.41546	0.0129597	0.145274
	GO:0051173	positive regulation of nitrogen compound metabolic process	10	2.41546	0.0129597	0.145274
	GO:0010604	positive regulation of macromolecule metabolic process	11	2.657	0.0129772	0.144328
	GO:0006897	endocytosis	16	3.86473	0.0146019	0.159757
	GO:0010324	membrane invagination	16	3.86473	0.0146019	0.159757
	GO:0007268	synaptic transmission	13	3.1401	0.0147871	0.160401
	GO:0007167	enzyme linked receptor protein signaling pathway	11	2.657	0.0148607	0.159927
	GO:0045927	positive regulation of growth	5	1.20773	0.0148799	0.158925
	GO:0042325	regulation of phosphorylation	7	1.69082	0.0152531	0.161397
	GO:0006468	protein amino acid phosphorylation	16	3.86473	0.0152723	0.160402
	GO:0008038	neuron recognition	6	1.44928	0.0175296	0.180703
	GO:0007350	blastoderm segmentation	14	3.38164	0.0184046	0.18755
	GO:0008037	cell recognition	6	1.44928	0.0189982	0.191673
	GO:0010557	positive regulation of macromolecule biosynthetic process	10	2.41546	0.0190081	0.190429
	GO:0019226	transmission of nerve impulse	13	3.1401	0.0191786	0.190651
	GO:0051017	actin filament bundle formation	4	0.966184	0.019954	0.196262
	GO:0007306	eggshell chorion assembly	7	1.69082	0.01999	0.195249
	GO:0007166	cell surface receptor linked signal transduction	30	7.24638	0.0200854	0.194771
	GO:0015672	monovalent inorganic cation transport	12	2.89855	0.0205212	0.197261
	GO:0017145	stem cell division	6	1.44928	0.0205455	0.196163
	GO:0046552	photoreceptor cell fate commitment	6	1.44928	0.0205455	0.196163
	GO:0035218	leg disc development	6	1.44928	0.0205455	0.196163
	GO:0001738	morphogenesis of a polarized epithelium	7	1.69082	0.0213144	0.201447
	GO:0010927	cellular component assembly involved in morphogenesis	8	1.93237	0.021713	0.203505
	GO:0030537	larval behavior	5	1.20773	0.022488	0.20867
	GO:0009798	axis specification	13	3.1401	0.0228659	0.210461
	GO:0007465	R7 cell fate commitment	4	0.966184	0.0229472	0.209794
	GO:0016198	axon choice point recognition	4	0.966184	0.0229472	0.209794
	GO:0007561	imaginal disc eversion	3	0.724638	0.0238608	0.215896
	GO:0046847	filopodium assembly	3	0.724638	0.0238608	0.215896
	GO:0030035	microspike assembly	3	0.724638	0.0238608	0.215896
	GO:0051174	regulation of phosphorus metabolic process	7	1.69082	0.0241387	0.216785
	GO:0019220	regulation of phosphate metabolic process	7	1.69082	0.0241387	0.216785
	GO:0007617	mating behavior	7	1.69082	0.0256406	0.227354
	GO:0048663	neuron fate commitment	6	1.44928	0.0256736	0.226227
	GO:0007449	proximal/distal pattern formation, imaginal disc	4	0.966184	0.0261705	0.22872
	GO:0051301	cell division	13	3.1401	0.026265	0.228076
	GO:0051705	behavioral interaction between organisms	7	1.69082	0.0272035	0.233885
	GO:0048813	dendrite morphogenesis	9	2.17391	0.029199	0.247478
	GO:0016358	dendrite development	9	2.17391	0.029199	0.247478
	GO:0007416	synaptogenesis	4	0.966184	0.0296232	0.249174
	GO:0042127	regulation of cell proliferation	6	1.44928	0.0315566	0.261807
	GO:0035282	segmentation	15	3.62319	0.0320264	0.26369
	GO:0035295	tube development	8	1.93237	0.0342944	0.278198
	GO:0007445	determination of imaginal disc primordium	3	0.724638	0.036811	0.293966
	GO:0035225	determination of genital disc primordium	3	0.724638	0.036811	0.293966
	GO:0051094	positive regulation of developmental process	4	0.966184	0.0372113	0.295075
	GO:0048589	developmental growth	7	1.69082	0.0379072	0.298147
	GO:0007243	protein kinase cascade	6	1.44928	0.0382208	0.298637
	GO:0009968	negative regulation of signal transduction	8	1.93237	0.0393819	0.304689
	GO:0016044	membrane organization	17	4.10628	0.0402916	0.308997
	GO:0001736	establishment of planar polarity	6	1.44928	0.0406192	0.309498
	GO:0007619	courtship behavior	6	1.44928	0.0406192	0.309498
	GO:0050808	synapse organization	5	1.20773	0.0406622	0.308173
	GO:0040008	regulation of growth	8	1.93237	0.0411818	0.309894
	GO:0010648	negative regulation of cell communication	8	1.93237	0.0411818	0.309894
	GO:0035017	cuticle pattern formation	4	0.966184	0.0413423	0.309326
	GO:0007164	establishment of tissue polarity	6	1.44928	0.0431071	0.318779
	GO:0001707	mesoderm formation	4	0.966184	0.045694	0.333001
	GO:0031399	regulation of protein modification process	5	1.20773	0.047025	0.339346
	GO:0048859	formation of anatomical boundary	5	1.20773	0.047025	0.339346
	GO:0042335	cuticle development	6	1.44928	0.0483528	0.345546
	GO:0031328	positive regulation of cellular biosynthetic process	10	2.41546	0.0490473	0.347944
	GO:0009891	positive regulation of biosynthetic process	10	2.41546	0.0490473	0.347944
Cellular Component	GO:0005886	plasma membrane	52	12.5604	1.58913e-06	0.000381319
	GO:0030054	cell junction	16	3.86473	4.70544e-05	0.00563075
	GO:0044459	plasma membrane part	29	7.00483	0.000240182	0.0190334
	GO:0005912	adherens junction	8	1.93237	0.0010009	0.0583148
	GO:0070161	anchoring junction	8	1.93237	0.00113836	0.0532048
	GO:0031012	extracellular matrix	8	1.93237	0.00206248	0.0792663
	GO:0034703	cation channel complex	6	1.44928	0.00236582	0.078
	GO:0005938	cell cortex	9	2.17391	0.00397463	0.112615
	GO:0031224	intrinsic to membrane	64	15.4589	0.00550908	0.136978
	GO:0016021	integral to membrane	63	15.2174	0.0060009	0.134507
	GO:0005578	proteinaceous extracellular matrix	7	1.69082	0.00693048	0.140786
	GO:0034702	ion channel complex	7	1.69082	0.00839134	0.155098
	GO:0005911	cell-cell junction	7	1.69082	0.0119556	0.199124
	GO:0008076	voltage-gated potassium channel complex	4	0.966184	0.025978	0.363151
	GO:0034705	potassium channel complex	4	0.966184	0.025978	0.363151
	GO:0045202	synapse	10	2.41546	0.0277118	0.362147
	GO:0043235	receptor complex	5	1.20773	0.0282329	0.349222
	GO:0005887	integral to plasma membrane	13	3.1401	0.0394923	0.433822
	GO:0031226	intrinsic to plasma membrane	13	3.1401	0.0435239	0.447514
	GO:0035003	subapical complex	3	0.724638	0.0443244	0.435985
Molecular Function	GO:0015267	channel activity	19	4.58937	3.94453e-05	0.018059
	GO:0022803	passive transmembrane transporter activity	19	4.58937	3.94453e-05	0.018059
	GO:0022838	substrate specific channel activity	18	4.34783	8.22825e-05	0.0188285
	GO:0005216	ion channel activity	17	4.10628	0.000194679	0.0295384
	GO:0005261	cation channel activity	13	3.1401	0.000470815	0.0529391
	GO:0016564	transcription repressor activity	12	2.89855	0.000860578	0.0764697
	GO:0022836	gated channel activity	12	2.89855	0.00144056	0.105064
	GO:0030528	transcription regulator activity	38	9.17874	0.00151535	0.0952429
	GO:0046873	metal ion transmembrane transporter activity	13	3.1401	0.00376605	0.195794
	GO:0005267	potassium channel activity	6	1.44928	0.0046845	0.214186
	GO:0008092	cytoskeletal protein binding	16	3.86473	0.0053508	0.219539
	GO:0005244	voltage-gated ion channel activity	7	1.69082	0.00559558	0.209962
	GO:0022832	voltage-gated channel activity	7	1.69082	0.00559558	0.209962
	GO:0016566	specific transcriptional repressor activity	6	1.44928	0.00601779	0.207359
	GO:0022843	voltage-gated cation channel activity	6	1.44928	0.0104764	0.312214
	GO:0008081	phosphoric diester hydrolase activity	5	1.20773	0.0141371	0.374906
	GO:0003700	transcription factor activity	22	5.31401	0.0171165	0.412425
	GO:0031420	alkali metal ion binding	6	1.44928	0.0199005	0.440337
	GO:0004112	cyclic-nucleotide phosphodiesterase activity	3	0.724638	0.0263878	0.516526
	GO:0004114	3',5'-cyclic-nucleotide phosphodiesterase activity	3	0.724638	0.0263878	0.516526
	GO:0016563	transcription activator activity	8	1.93237	0.0328173	0.575329
	GO:0019901	protein kinase binding	3	0.724638	0.033202	0.560026
	GO:0004674	protein serine/threonine kinase activity	13	3.1401	0.0350502	0.56141
	GO:0003779	actin binding	9	2.17391	0.0471681	0.654571
	GO:0003677	DNA binding	37	8.9372	0.0487948	0.650249
Interpro Term	IPR007110	Immunoglobulin-like	20	4.83092	3.57369e-08	2.27642e-05
	IPR003598	Immunoglobulin subtype 2	17	4.10628	3.95075e-08	1.2583e-05
	IPR013783	Immunoglobulin-like fold	17	4.10628	8.89219e-07	0.000188793
	IPR013098	Immunoglobulin I-set	12	2.89855	1.49302e-06	0.000237735
	IPR013151	Immunoglobulin	13	3.1401	1.03486e-05	0.00131755
	IPR003961	Fibronectin, type III	11	2.657	3.17527e-05	0.00336546
	IPR003599	Immunoglobulin subtype	12	2.89855	0.000257606	0.0231725
	IPR013162	CD80-like, immunoglobulin C2-set	6	1.44928	0.000260321	0.0205174
	IPR011993	Pleckstrin homology-type	11	2.657	0.00190435	0.126209
	IPR013106	Immunoglobulin V-set	7	1.69082	0.00324975	0.187262
	IPR008957	Fibronectin, type III-like fold	7	1.69082	0.00362728	0.189768
	IPR017442	Serine/threonine protein kinase-related	13	3.1401	0.00764459	0.334595
	IPR000210	BTB/POZ-like	8	1.93237	0.0079595	0.324009
	IPR001452	Src homology-3 domain	8	1.93237	0.0079595	0.324009
	IPR000719	Protein kinase, core	15	3.62319	0.00948533	0.351856
	IPR002290	Serine/threonine protein kinase	10	2.41546	0.00959973	0.33611
	IPR008271	Serine/threonine protein kinase, active site	12	2.89855	0.0114275	0.367184
	IPR017441	Protein kinase, ATP binding site	13	3.1401	0.0139073	0.40831
	IPR001606	AT-rich interaction region	3	0.724638	0.0140385	0.393667
	IPR018097	EGF-like calcium-binding, conserved site	5	1.20773	0.0145881	0.389018
	IPR011333	BTB/POZ fold	8	1.93237	0.014748	0.377007
	IPR013525	ABC-2 type transporter	4	0.966184	0.0157859	0.382859
	IPR000152	EGF-type aspartate/asparagine hydroxylation conserved site	5	1.20773	0.0163379	0.379335
	IPR001881	EGF-like calcium-binding	5	1.20773	0.0163379	0.379335
	IPR002073	3'5'-cyclic nucleotide phosphodiesterase	3	0.724638	0.0192418	0.416149
	IPR000980	SH2 motif	5	1.20773	0.0202181	0.418487
	IPR003962	Fibronectin, type III subdomain	3	0.724638	0.0251194	0.477023
	IPR000048	IQ calmodulin-binding region	5	1.20773	0.0270217	0.488875
	IPR017970	Homeobox, conserved site	8	1.93237	0.0355424	0.574207
	IPR003607	Metal-dependent phosphohydrolase, HD region	3	0.724638	0.0387068	0.592647
	IPR013032	EGF-like region, conserved site	8	1.93237	0.039059	0.583203
	IPR001356	Homeobox	8	1.93237	0.0447486	0.621704
	IPR016060	Complement control module	3	0.724638	0.0463273	0.622697
