# Supplementary material for: Genome-Wide Association for Sensitivity to Chronic Oxidative Stress in Drosophila melanogaster
Source: PLoS One. 2012 Jun 8;7(6):e38722. doi: 10.1371/journal.pone.0038722 (PMC3371005; doi:10.1371/journal.pone.0038722)
Supplement: Table S9 — Human orthologs of Drosophila genes. (XLSX) [file pone.0038722.s014.xlsx]

## Sheet: all OS genes ID
Drosophila Gene Name	Fly Base ID	Human Gene Name
5-HT1B	FBgn0263116	HTR1D
Act5C	FBgn0000042	ACTG1
akirin	FBgn0082598	AKIRIN2
Amph	FBgn0027356	BIN1
Ank2	FBgn0261788	ANK2
ari-1	FBgn0017418	ARIH1
Atac1	FBgn0031876	ZZZ3
Atpalpha	FBgn0002921	ATP1A3
Axn	FBgn0026597	AXIN2
ben	FBgn0000173	UBE2N
Best4	FBgn0036491	BEST4
bun	FBgn0259176	TSC22D1
Cdk4	FBgn0016131	CDK6
cenG1A	FBgn0028509	AGAP3
CG10440	FBgn0034636	KCTD15
CG10793	FBgn0029656	KATNAL2
CG10830	FBgn0038839	KCTD12
CG11030	FBgn0031736	NGDN
CG11041	FBgn0034481	EFCAB2
CG13743	FBgn0033368	SLC38A11
CG14127	FBgn0036219	CCDC151
CG14210	FBgn0031040	CCDC86
CG14757	FBgn0033274	SDHAF2
CG15373	FBgn0030889	CASC1
CG15429	FBgn0031596	CYB5D1
CG15629	FBgn0031630	SDR16C5
CG15890	FBgn0030576	SLC46A3
CG1622	FBgn0030468	PRPF38B
CG16758	FBgn0035348	PNP
CG16997	FBgn0263235	PRSSL1
CG17715	FBgn0041004	TMEM65
CG2014	FBgn0039669	NDUFS7
CG3011	FBgn0029823	SHMT1
CG30152	FBgn0034543	FAM96A
CG30497	FBgn0050497	FAM46C
CG31156	FBgn0051156	SRBD1
CG32264	FBgn0052264	PHACTR1
CG3238	FBgn0031540	PIF1
CG33129	FBgn0053129	TMEM214
CG33144	FBgn0053144	RNF144A
CG33232	FBgn0084808	SVIL
CG33291	FBgn0084061	ABTB2
CG33298	FBgn0032120	ATP10D
CG3355	FBgn0031619	TMPRSS3
CG3376	FBgn0034997	SMPD1
CG34124	FBgn0083960	WDR52
CG3430	FBgn0031875	MCMBP
CG3523	FBgn0027571	FASN
CG3631	FBgn0038268	FAM20B
CG3702	FBgn0031590	CLPTM1
CG3793	FBgn0028507	LCMT1
CG4091	FBgn0034894	TNFAIP8
CG42368	FBgn0259714	NTM
CG4393	FBgn0039075	ANKS1B
CG4525	FBgn0038358	TTC26
CG4666	FBgn0029838	C8orf55
CG4766	FBgn0260198	MAB21L2
CG4872	FBgn0030799	CRYM
CG5447	FBgn0039427	GOLGA7B
CG5703	FBgn0068288	NDUFV2
CG5800	FBgn0030855	DDX10
CG5882	FBgn0039490	CCDC147
CG5937	FBgn0084581	KIAA1244
CG5941	FBgn0029833	MCTS1
CG5966	FBgn0029831	PNLIPRP2
CG6867	FBgn0030887	GLDN
CG7033	FBgn0068259	CCT2
CG7236	FBgn0031730	CDKL1
CG7394	FBgn0036173	DNAJC19
CG7565	FBgn0035833	KIAA0319
CG7985	FBgn0045590	HEXDC
CG8177	FBgn0084676	SLC4A3
CG8184	FBgn0030674	HUWE1
CG8486	FBgn0031993	PIEZO2
CG9960	FBgn0031454	N6AMT1
Chc	FBgn0000319	CLTC
Cnx99A	FBgn0015622	CLGN
Coprox	FBgn0021944	CPOX
CycE	FBgn0010382	CCNE1
Der-1	FBgn0031376	DERL1
Dhc16F	FBgn0013809	DNAH6
DnaJ-1	FBgn0263106	DNAJB4
DNApol-epsilon	FBgn0020756	POLE
dnc	FBgn0000479	PDE4D
dnr1	FBgn0260866	MYLIP
Drak	FBgn0052666	STK17A
drk	FBgn0004638	GRB2
drl	FBgn0015380	RYK
EcR	FBgn0000546	NR1H3
Ect4	FBgn0262579	SARM1
Edem2	FBgn0032480	EDEM3
ens	FBgn0035500	MAP7
esg	FBgn0001981	SNA12
Fatp	FBgn0021953	SLC27A4
Frq1	FBgn0030897	NCS1
ft	FBgn0001075	FAT4
Gas41	FBgn0031873	YEATS4
Gas8	FBgn0029667	GAS8
Glu-RI	FBgn0004619	GRIA3
Glu-RIB	FBgn0028431	GRIA3
Graf	FBgn0030685	ARHGAP26
hep	FBgn0010303	MAP2K7
Hex-t2	FBgn0042710	HK1
His1:CG33801	FBgn0053801	HIST1H1B
Hrs	FBgn0031450	HGS
htl	FBgn0010389	FGFR2
if	FBgn0001250	ITGAV
Ip259	FBgn0025366	NSA2
Ipp	FBgn0016672	INPP1
kek5	FBgn0031016	LRRC24
Kif19A	FBgn0038205	KIF19
king-tubby	FBgn0015721	TUB
l(2)35Df	FBgn0001986	SKIV2L2
lace	FBgn0002524	SPTLC2
LamC	FBgn0010397	LMNB2
Lar	FBgn0000464	PTPRD
lid	FBgn0031759	KDM5A
lilli	FBgn0041111	AFF4
Lim1	FBgn0026411	LHX1
lox2	FBgn0034660	LOXL2
lt	FBgn0002566	VPS41
mab-21	FBgn0029003	MAB21L1
Mad	FBgn0011648	SMAD1
mahj	FBgn0034641	VPRBP
mbl	FBgn0261642	MBNL1
Mipp2	FBgn0026060	MINPP1
mirr	FBgn0014343	IRX6
mmd	FBgn0259110	ADAM11
Mmp1	FBgn0035049	MMP14
Moe	FBgn0011661	MSN
mRpL3	FBgn0030686	MRPL3
mRpL40	FBgn0037892	MRPL40
Msp-300	FBgn0261836	SYNE1
ncm	FBgn0086707	CWC22
neuroligin	FBgn0031866	NLGN1
Nha1	FBgn0031865	NHEDC2
Nhe2	FBgn0040297	SLC9A3
nmo	FBgn0011817	NLK
Nos	FBgn0011676	NOS1
nvy	FBgn0005636	CBFA2T3
Oatp30B	FBgn0032123	SLCO5A1
otk	FBgn0004839	PTK7
para	FBgn0260993	SCN3A
Pde8	FBgn0034886	PDE8B
pdm3	FBgn0261588	POU6F2
pgant5	FBgn0031681	GALNT1
Pgk	FBgn0250906	PGK1
pkaap	FBgn0040079	AKAP10
Pkc98E	FBgn0003093	PRKCE
PpV	FBgn0003139	PPP6C
r	FBgn0003189	CAD
Rab8	FBgn0262518	RAB8A
Rapgap1	FBgn0085403	RAP1GAP
raptor	FBgn0029840	RPTOR
Rbcn-3A	FBgn0023458	DMXL2
Rbp9	FBgn0010263	ELAVL2
rdgA	FBgn0261549	DGKz
RhoGAPp190	FBgn0026375	GRLF1
robo	FBgn0005631	ROBO2
RpL37a	FBgn0030616	RPL37
RpL5	FBgn0064225	RPL5
RpS26	FBgn0261597	RPS26
RpS27A	FBgn0003942	RPS27
RpS3	FBgn0002622	RPS3
Rrp6	FBgn0038269	EXOSC10
S6k	FBgn0015806	RPS6KB1
salr	FBgn0000287	SALL1
scramb1	FBgn0052056	PLSCR1
Sema-5c	FBgn0250876	SEMA5B
Ser	FBgn0004197	JAG2
Sh	FBgn0003380	KCNA3
Shawn	FBgn0031039	SLC25A40
simj	FBgn0010762	GATAD2B
SK	FBgn0029761	KCNN3
Smg5	FBgn0019890	SMG5
smp-30	FBgn0038257	RGN
smt3	FBgn0026170	SUMO3
Sop2	FBgn0001961	ARPC1A
spir	FBgn0003475	SPIRE1
Spt6	FBgn0028982	SUPT6H
Src42A	FBgn0004603	FRK
SRPK	FBgn0026370	SRPK1
SrpRbeta	FBgn0011509	SRPRB
star1	FBgn0036790	SSTR4
su(w[a])	FBgn0003638	SFSWAP
svp	FBgn0003651	NR2F2
Takr86C	FBgn0004841	TACR2
tam	FBgn0004406	POLG
Tektin-A	FBgn0028902	TEKT4
Tim17b2	FBgn0020371	TIMM17A
tkv	FBgn0003716	BMPR1A
tna	FBgn0026160	ZMIZ1
Tollo	FBgn0029114	TLR2
Traf4	FBgn0026319	TRAF4
Tre1	FBgn0046687	GPR84
Tsp26A	FBgn0031760	TSPAN5
TTLL3A	FBgn0031854	TTLL3
Ucp4A	FBgn0030872	SLC25A27
UK114	FBgn0086691	HRSP12
VhaPPA1-1	FBgn0028662	ATP6V0B
Vsx2	FBgn0263512	VSX2
wdb	FBgn0027492	PPP2R5E
wde	FBgn0027499	ATF71P
wg	FBgn0004009	WNT1
Wnt10	FBgn0031903	WNT10B
