# Supplementary material for: Genome-Wide Association for Sensitivity to Chronic Oxidative Stress in Drosophila melanogaster
Source: PLoS One. 2012 Jun 8;7(6):e38722. doi: 10.1371/journal.pone.0038722 (PMC3371005; doi:10.1371/journal.pone.0038722)
Supplement: Table S11 — Gene Ontology enrichment analysis of genes in common between chronic and acute oxidative stress. (XLSX) [file pone.0038722.s016.xlsx]

## Sheet: Sheet1
Category	Term	Name	Count	%	P-Value	Benjamini
Biological Process	GO:0006928	cell motion	7	10.7692	0.00165915	0.508703
	GO:0016198	axon choice point recognition	3	4.61538	0.00322468	0.499024
	GO:0007267	cell-cell signaling	5	7.69231	0.0120554	0.822779
	GO:0016204	determination of muscle attachment site	2	3.07692	0.0127978	0.74797
	GO:0048644	muscle organ morphogenesis	2	3.07692	0.0170283	0.770116
	GO:0008038	neuron recognition	3	4.61538	0.0184716	0.735512
	GO:0008037	cell recognition	3	4.61538	0.0191901	0.694175
	GO:0007411	axon guidance	4	6.15385	0.0199903	0.660512
	GO:0007517	muscle organ development	4	6.15385	0.0215696	0.645475
	GO:0030182	neuron differentiation	6	9.23077	0.0287312	0.712838
	GO:0007415	defasciculation of motor neuron axon	2	3.07692	0.0296146	0.689535
	GO:0016477	cell migration	4	6.15385	0.0382483	0.751164
	GO:0007414	axonal defasciculation	2	3.07692	0.0420443	0.756873
	GO:0048870	cell motility	4	6.15385	0.0451357	0.756338
	GO:0007015	actin filament organization	3	4.61538	0.0488478	0.760448
	GO:0051674	localization of cell	4	6.15385	0.0506833	0.751259
	GO:0007409	axonogenesis	4	6.15385	0.0519599	0.739037
	GO:0030707	ovarian follicle cell development	4	6.15385	0.0558839	0.745223
	GO:0048666	neuron development	5	7.69231	0.0593362	0.747898
	GO:0051056	regulation of small GTPase mediated signal transduction	3	4.61538	0.0609518	0.739672
	GO:0008360	regulation of cell shape	3	4.61538	0.0655857	0.749062
	GO:0032989	cellular component morphogenesis	6	9.23077	0.067496	0.743216
	GO:0007269	neurotransmitter secretion	3	4.61538	0.0703354	0.742609
	GO:0048598	embryonic morphogenesis	4	6.15385	0.071451	0.733405
	GO:0003001	generation of a signal involved in cell-cell signaling	3	4.61538	0.0715403	0.71939
	GO:0007525	somatic muscle development	2	3.07692	0.0744396	0.720121
	GO:0007264	small GTPase mediated signal transduction	3	4.61538	0.0789108	0.728284
	GO:0001505	regulation of neurotransmitter levels	3	4.61538	0.080162	0.721194
	GO:0007390	germ-band shortening	2	3.07692	0.0823708	0.718797
	GO:0032940	secretion by cell	3	4.61538	0.0903931	0.741191
	GO:0022604	regulation of cell morphogenesis	3	4.61538	0.0916986	0.734964
	GO:0016203	muscle attachment	2	3.07692	0.0980357	0.748431
	GO:0046903	secretion	3	4.61538	0.0996482	0.743705
Cellular Component	GO:0005886	plasma membrane	8	12.3077	0.0827211	0.997628
Molecular Function	GO:0030695	GTPase regulator activity	4	6.15385	0.0261905	0.975658
	GO:0060589	nucleoside-triphosphatase regulator activity	4	6.15385	0.0276418	0.859447
	GO:0042624	ATPase activity, uncoupled	4	6.15385	0.0558484	0.931565
	GO:0032027	myosin light chain binding	2	3.07692	0.0575625	0.874443
	GO:0008092	cytoskeletal protein binding	4	6.15385	0.0756612	0.889523
	GO:0005083	small GTPase regulator activity	3	4.61538	0.0860764	0.877567
	GO:0017022	myosin binding	2	3.07692	0.0996363	0.877437
Interpro Term	IPR007110	Immunoglobulin-like	7	10.7692	5.24848e-05	0.00622639
	IPR013151	Immunoglobulin	6	9.23077	5.74859e-05	0.00341467
	IPR013106	Immunoglobulin V-set	5	7.69231	8.37941e-05	0.00331845
	IPR003598	Immunoglobulin subtype 2	6	9.23077	0.000110438	0.00328031
	IPR013783	Immunoglobulin-like fold	6	9.23077	0.000308618	0.00731932
	IPR003599	Immunoglobulin subtype	5	7.69231	0.00146917	0.0287388
	IPR003593	ATPase, AAA+ type, core	4	6.15385	0.0257106	0.357762
	IPR003439	ABC transporter-like	3	4.61538	0.0329736	0.392712
	IPR017871	ABC transporter, conserved site	3	4.61538	0.0351664	0.377088
	IPR003961	Fibronectin, type III	3	4.61538	0.0420712	0.400395
	IPR019819	Carboxylesterase type B, conserved site	2	3.07692	0.0786081	0.587567
	IPR013525	ABC-2 type transporter	2	3.07692	0.0833146	0.577962
	IPR013162	CD80-like, immunoglobulin C2-set	2	3.07692	0.092657	0.589374
